# Supplementary material for: Crucial lncRNAs associated with adipocyte differentiation from human adipose-derived stem cells based on co-expression and ceRNA network analyses
Source: PeerJ. 2019 Sep 6;7:e7544. doi: 10.7717/peerj.7544 (PMC6733242; doi:10.7717/peerj.7544)
Supplement: Supplemental Information 1 [file peerj-07-7544-s001.csv]

GSM3101039 "GSM3101040" "GSM3101041" "GSM3101042" "GSM3101043" "GSM3101044" "GSM3101045" "GSM3101046" "GSM3101047" "GSM3101048" "GSM3101037" "GSM3101038"
A1BG 160 22 66 15 65 38 202 30 125 34 73 24
A2M 4 10 3 7 15 79 244 87 325 241 2 4
A4GALT 452 131 136 115 156 112 724 177 392 165 266 146
AAAS 319 112 224 152 126 108 401 124 154 96 225 132
AACS 950 222 311 227 249 203 720 235 440 208 321 203
AADAT 125 62 75 55 49 57 139 48 48 30 66 45
AAGAB 752 221 385 229 294 231 796 165 354 169 385 246
AAK1 647 329 552 634 394 518 906 406 333 355 525 576
AAMDC 146 35 49 44 44 35 150 24 66 20 76 48
AAMP 1103 252 426 280 337 244 969 235 521 177 345 204
AAR2 827 249 331 202 254 215 818 212 408 186 296 214
AARS 1885 536 1471 1148 1340 1082 3522 936 1727 791 1107 727
AARS2 296 87 188 125 78 72 325 88 143 49 169 69
AARSD1 318 71 142 81 93 55 309 42 125 55 107 52
AASDH 177 69 170 123 160 160 424 110 145 64 103 83
AASDHPPT 794 241 352 254 360 302 922 171 313 158 277 216
AASS 368 180 229 420 443 655 1462 538 422 195 184 151
AATF 767 178 322 309 250 257 637 171 329 152 256 185
ABAT 37 9 29 57 141 158 624 102 116 33 12 8
ABCA1 766 524 1097 1257 901 1177 1076 536 383 796 948 1096
ABCA2 668 182 177 139 160 186 864 299 415 286 253 166
ABCA3 5 7 1 1 2 6 16 8 13 1 1 1
ABCA4 10 4 2 1 3 7 3 1 1 3 6 2
ABCA5 165 43 57 38 69 59 197 39 77 39 88 70
ABCA6 572 158 355 358 483 450 2212 697 656 380 335 204
ABCA7 182 40 28 42 36 37 265 111 135 88 41 29
ABCA8 366 57 107 123 255 211 1623 321 400 127 210 130
ABCA9 1065 265 151 221 328 490 2032 641 554 291 715 398
ABCB10 331 94 172 111 150 121 437 96 164 79 147 123
ABCB6 425 96 320 238 367 230 1147 240 482 139 151 101
ABCB7 202 50 112 65 88 83 267 59 114 59 163 97
ABCB8 451 127 272 173 146 136 446 140 277 110 214 142
ABCB9 51 10 18 6 9 8 10 4 16 4 21 26
ABCC1 1756 569 780 769 867 1085 2649 1241 1013 1048 813 682
ABCC10 491 158 211 166 164 173 352 129 132 82 193 101
ABCC2 25 6 40 57 73 91 255 78 54 52 9 14
ABCC3 920 657 297 556 629 1108 808 659 313 1118 458 630
ABCC4 1402 490 379 259 319 410 542 159 188 162 519 393
ABCC5 477 119 224 195 218 287 806 306 221 177 249 180
ABCC9 1362 412 527 621 1298 1212 2777 616 676 565 725 545
ABCD1 342 100 103 101 114 80 285 117 219 77 137 118
ABCD3 703 224 347 219 273 251 682 133 275 147 318 201
ABCD4 217 48 113 88 115 114 343 93 116 63 107 65
ABCE1 1061 378 612 389 405 401 1045 259 447 212 479 303
ABCF1 1538 425 636 445 416 494 1370 446 765 378 598 469
ABCF2 1542 368 678 468 488 458 1255 358 577 263 503 338
ABCF3 1026 266 316 220 235 201 698 205 329 142 292 203
ABHD1 16 1 14 6 1 5 13 6 10 4 7 8
ABHD10 405 163 289 176 219 203 550 114 250 114 204 172
ABHD11 104 33 54 42 18 18 55 9 38 18 34 40
ABHD12 1021 396 296 239 211 181 686 173 388 177 274 236
ABHD13 395 120 204 123 244 174 657 104 212 140 224 133
ABHD14A 103 26 55 31 47 44 247 63 145 21 31 27
ABHD14A-ACY1 163 46 69 47 49 48 167 39 121 44 83 56
ABHD14B 536 178 240 196 328 295 1025 262 441 141 258 185
ABHD15 241 64 110 94 166 150 662 155 372 143 140 94
ABHD16A 326 45 136 71 122 82 355 83 161 64 143 51
ABHD16B 66 18 45 14 12 13 44 12 34 12 58 18
ABHD17A 120 13 43 16 38 10 88 18 54 17 50 14
ABHD17B 1040 180 154 82 138 107 395 90 134 57 129 99
ABHD17C 410 107 75 47 54 44 111 27 38 21 183 148
ABHD18 44 17 39 41 39 42 92 28 21 17 27 28
ABHD2 3725 1149 806 723 725 889 1981 707 805 666 1723 1324
ABHD3 92 25 88 58 58 45 157 36 54 23 45 24
ABHD4 1344 367 401 436 689 849 2029 798 1016 667 1318 881
ABHD5 564 140 200 146 142 161 436 108 234 120 218 151
ABHD6 97 24 19 16 12 12 56 16 36 15 21 13
ABHD8 168 27 64 24 74 38 280 54 193 60 143 56
ABI1 580 203 422 299 403 328 979 229 398 194 437 318
ABI2 625 226 390 326 343 345 652 208 250 171 514 389
ABI3BP 3326 1751 1171 1680 633 711 1184 461 480 354 1680 1922
ABL1 5374 2081 1703 1581 1531 1259 3657 1233 1356 772 1733 986
ABL2 3137 1368 491 437 425 388 1167 335 352 488 1344 790
ABLIM1 16 9 5 8 23 39 107 25 48 30 18 14
ABLIM3 1500 854 935 949 977 988 2253 845 978 714 358 364
ABR 550 179 193 143 212 209 663 271 466 181 404 346
ABRACL 214 52 60 36 55 41 109 20 59 28 124 87
ABRAXAS1 167 60 187 145 164 175 436 110 182 96 99 61
ABRAXAS2 499 182 253 185 184 175 532 103 214 107 221 159
ABT1 408 90 140 56 118 76 322 63 161 66 146 52
ABTB1 129 37 44 54 128 82 318 83 157 54 139 67
ABTB2 1020 330 184 200 114 107 371 121 108 69 148 74
ACAA1 323 84 116 85 126 87 362 73 188 62 114 60
ACAA2 384 117 227 152 171 154 442 118 372 117 219 139
ACACA 2235 685 1222 901 906 952 2822 996 1341 807 1425 869
ACACB 54 20 74 119 289 342 3355 1589 3539 1395 24 13
ACAD10 206 62 158 119 118 135 366 107 146 80 127 94
ACAD11 311 123 254 208 301 294 765 234 303 158 220 152
ACAD8 252 40 107 46 95 87 321 66 155 56 107 49
ACAD9 561 183 294 177 133 147 461 114 305 99 284 186
ACADM 331 81 174 124 186 168 550 115 187 101 188 124
ACADS 125 26 56 35 69 28 283 69 198 46 65 21
ACADSB 278 95 175 143 234 243 680 207 286 139 126 111
ACADVL 979 288 385 273 327 310 951 355 694 249 366 230
ACAP1 5 3 6 4 6 4 5 3 8 2 7 3
ACAP2 946 348 765 570 830 789 2247 581 766 512 588 607
ACAP3 554 87 202 120 150 91 713 138 389 134 250 107
ACAT1 534 132 212 141 216 169 799 129 484 113 313 182
ACAT2 829 175 322 161 217 250 642 203 547 233 450 221
ACBD3 1162 392 521 408 505 427 1392 371 620 341 740 569
ACBD4 59 12 18 9 36 19 123 20 39 17 45 19
ACBD5 282 67 220 146 188 153 551 127 219 110 243 185
ACBD6 457 98 214 119 199 126 549 130 281 93 254 127
ACBD7 14 12 12 14 5 5 23 12 7 4 13 11
ACCS 92 40 21 27 36 54 119 46 50 26 43 38
ACD 274 99 95 86 57 49 169 60 74 46 77 64
ACE 253 56 58 43 70 32 413 48 139 41 127 69
ACER2 4 2 3 3 2 8 5 2 10 5 2 3
ACER3 488 178 204 170 153 228 402 172 374 161 210 167
ACIN1 1724 514 964 738 705 741 2129 740 844 575 863 625
ACKR3 164 28 59 42 68 34 416 43 243 79 18 6
ACKR4 236 150 249 75 38 12 20 55 61 27 70 56
ACLY 5624 1815 1919 1434 1170 1320 3669 1417 2139 1447 1738 1180
ACO1 2004 829 768 721 630 796 1709 630 1232 646 1187 1007
ACO2 1167 337 453 330 328 316 1028 327 698 295 478 324
ACOT1 36 4 12 9 14 14 48 7 53 9 42 13
ACOT13 265 95 183 126 177 164 510 152 197 97 150 118
ACOT2 178 16 86 31 73 33 184 32 167 30 95 36
ACOT7 422 110 182 133 51 46 110 32 86 46 127 72
ACOT8 200 59 106 78 104 52 300 62 129 51 114 60
ACOT9 553 147 214 130 182 107 378 84 191 81 258 166
ACOX1 585 191 336 272 313 309 915 349 459 237 443 286
ACOX2 71 23 23 20 27 31 178 52 78 19 38 46
ACOX3 283 69 97 79 92 67 235 54 91 65 147 83
ACP1 774 218 446 269 366 275 853 181 379 197 430 294
ACP2 543 177 203 193 146 167 446 140 365 123 249 199
ACP6 17 5 16 9 19 6 29 5 12 8 15 10
ACSBG1 11 5 4 2 5 6 32 6 12 3 1 2
ACSF2 294 85 63 53 89 92 385 137 487 112 210 119
ACSF3 232 48 133 80 93 57 323 87 127 66 125 60
ACSL1 2709 843 1612 1218 2040 1278 4744 1406 2830 1389 547 320
ACSL3 2235 780 937 597 599 572 1519 468 706 449 1107 791
ACSL4 2588 860 668 502 377 495 1241 415 777 530 960 732
ACSL5 95 52 7 14 20 52 126 65 100 59 44 44
ACSM3 24 8 25 24 21 27 110 14 33 14 11 7
ACSS1 44 25 13 24 85 39 518 72 185 56 27 49
ACSS2 480 176 174 131 197 216 589 272 722 352 327 187
ACSS3 84 23 104 98 83 80 285 55 105 50 86 67
ACTA2 785 138 154 130 135 179 265 119 143 103 435 190
ACTB 5963 2584 2896 2243 1953 1971 3381 1619 2256 1760 3525 2593
ACTC1 31 6 3 4 1 3 1 1 1 1 11 2
ACTG1 6737 2294 2900 2019 2368 1925 3946 1504 2449 1758 3643 2312
ACTL6A 759 235 464 251 300 191 660 128 278 147 382 237
ACTN1 5572 1796 1832 1328 1151 1139 2366 956 1432 979 2683 1907
ACTN4 5489 2133 1470 1385 997 1219 1781 858 889 906 2621 2139
ACTR10 676 162 342 202 293 222 843 168 409 162 343 208
ACTR1A 1588 464 768 558 613 560 1547 480 872 390 888 601
ACTR1B 712 180 302 172 239 147 670 168 344 123 332 205
ACTR2 2660 949 1402 892 1209 1017 2563 682 1255 728 1498 1165
ACTR3 2689 845 1260 797 930 795 1865 475 899 563 1555 1125
ACTR3B 57 10 29 22 42 36 101 19 32 15 25 29
ACTR5 222 42 76 49 57 45 136 36 77 32 83 38
ACTR6 208 49 153 93 162 108 351 52 120 55 132 65
ACTR8 250 65 106 70 96 87 235 75 69 55 100 93
ACTRT3 32 14 11 6 23 21 102 31 54 27 51 15
ACVR1 901 261 507 392 641 519 1613 436 572 354 534 369
ACVR1B 1458 687 355 321 281 294 922 262 353 175 207 169
ACVR1C 5 4 5 15 10 19 74 41 81 51 11 19
ACVR2A 271 65 215 114 246 175 617 132 261 147 191 83
ACVR2B 5 3 2 4 9 8 19 4 5 8 7 12
ACVRL1 472 164 166 141 146 92 680 176 374 132 250 137
ACY1 133 34 46 43 38 39 100 24 71 34 78 49
ACYP1 17 5 22 5 15 15 34 3 23 6 15 8
ACYP2 45 17 34 24 38 29 115 23 54 23 28 25
ADA 349 71 154 86 108 77 538 115 268 83 154 74
ADAL 167 49 126 107 87 84 214 60 81 54 106 68
ADAM10 3216 1052 1363 1007 1083 987 2217 521 715 507 1532 1296
ADAM12 8483 2521 2457 1594 503 862 1973 963 1200 681 4408 2856
ADAM15 846 256 549 348 352 290 992 256 534 245 240 197
ADAM17 394 142 228 159 378 355 1056 311 402 263 310 281
ADAM19 1227 457 395 353 199 222 272 110 107 57 883 595
ADAM22 2 4 8 2 10 10 12 20 78 15 2 5
ADAM23 91 28 70 60 109 124 221 68 81 52 55 32
ADAM33 1435 360 395 244 617 291 2102 689 1097 368 670 378
ADAM9 4568 1741 1729 1342 1263 963 3037 622 1179 701 2268 1904
ADAMTS1 5940 2372 2072 2076 2190 2185 4201 999 1162 1288 1929 1600
ADAMTS10 313 66 137 73 82 49 150 44 62 39 344 141
ADAMTS12 1490 464 334 234 101 130 197 99 106 118 897 542
ADAMTS13 38 4 25 18 22 30 74 22 22 16 20 3
ADAMTS14 352 177 14 8 3 15 15 13 20 3 126 86
ADAMTS15 413 568 1164 1733 1407 876 5202 1642 2560 490 132 110
ADAMTS2 3281 2097 7058 2031 3491 2563 4483 3177 9541 2628 2988 2786
ADAMTS3 39 15 14 22 9 14 28 7 9 7 33 24
ADAMTS4 4253 1300 234 313 73 140 291 136 179 86 172 57
ADAMTS5 51 245 176 230 81 50 89 136 368 495 411 791
ADAMTS6 209 174 673 312 250 193 46 90 164 48 253 243
ADAMTS7 306 205 583 217 208 219 161 131 184 98 219 367
ADAMTSL1 1911 943 351 376 382 314 1468 312 264 144 916 1028
ADAMTSL4 198 72 109 86 125 90 725 185 371 124 76 51
ADAMTSL5 53 12 18 21 12 11 44 17 10 5 26 19
ADAR 2928 1219 1796 1456 1521 1490 3863 1282 1506 986 1976 1563
ADARB1 423 149 117 102 172 244 337 136 171 142 296 248
ADAT2 159 50 110 72 54 67 223 60 73 40 61 39
ADAT3 70 11 24 12 17 9 59 10 37 13 36 12
ADCK1 63 15 43 33 38 43 134 44 84 51 40 23
ADCK2 121 33 57 31 51 26 274 51 174 30 100 45
ADCK5 209 38 66 36 59 22 135 39 61 26 69 37
ADCY1 11 3 8 5 5 10 35 13 6 3 7 5
ADCY3 1621 547 793 611 579 544 1597 499 647 339 681 503
ADCY5 11 3 1 5 9 6 11 6 4 2 5 4
ADCY6 604 153 208 183 276 236 578 222 441 165 384 248
ADCY7 1377 319 381 240 241 149 451 104 191 100 958 482
ADCY9 681 220 300 243 336 291 997 301 331 232 413 347
ADD1 2567 964 1116 872 1094 968 3063 1065 1542 851 1301 1058
ADD2 224 104 101 79 19 38 25 16 19 13 161 139
ADD3 2160 813 1538 1305 1484 1174 4157 1131 1775 827 1272 888
ADGRA2 4269 1193 1414 855 1364 949 3373 1086 1867 879 2143 1247
ADGRA3 420 114 233 200 183 243 617 174 264 124 237 180
ADGRE5 478 178 150 123 114 116 383 114 227 101 214 233
ADGRF3 14 2 9 4 3 2 10 1 5 7 4 6
ADGRG6 700 246 393 449 493 560 1267 221 280 142 422 291
ADGRL1 58 20 23 29 44 33 128 39 57 39 41 31
ADGRL2 892 216 355 228 268 233 863 214 267 129 416 340
ADGRL4 585 155 222 123 130 117 262 64 85 44 344 217
ADH1A 8 1 5 6 17 13 61 14 25 6 10 4
ADH1B 183 71 432 396 1588 1134 6203 2020 3975 2103 150 142
ADH1C 6 2 4 6 3 4 24 2 18 7 8 3
ADH5 1313 397 688 482 818 697 2034 503 1069 512 887 586
ADH6 20 1 6 10 11 13 33 11 8 8 7 8
ADHFE1 20 8 9 17 48 61 279 89 65 32 10 9
ADI1 805 181 500 294 503 385 1447 296 705 287 255 184
ADIPOQ 11 13 18 32 21 44 971 1237 4386 2298 11 9
ADIPOR1 1082 390 485 449 439 454 1063 310 445 291 517 402
ADIPOR2 1926 522 693 431 535 461 1443 392 638 384 821 468
ADIRF 145 46 35 51 12 4 15 10 91 29 36 35
ADK 455 144 235 161 183 186 559 112 228 115 177 180
ADM 2338 486 901 860 1206 1022 2521 710 1670 1090 1229 980
ADM2 26 7 106 75 144 70 219 35 97 56 75 26
ADNP 1582 450 819 620 581 600 1519 490 578 385 747 523
ADNP2 492 220 386 245 196 221 527 187 203 170 330 266
ADO 1092 296 353 231 291 244 886 217 374 164 347 181
ADORA1 2 2 1 1 1 7 3 4 7 18 14 28
ADORA2A 34 14 15 5 13 16 43 19 19 14 83 75
ADORA2B 65 10 16 8 5 7 17 1 7 4 13 8
ADPGK 1066 287 517 370 382 285 1023 229 502 199 376 224
ADPRH 67 33 64 48 49 37 93 23 53 10 78 53
ADPRHL1 24 7 15 7 18 13 41 10 11 9 10 5
ADPRHL2 280 56 149 82 93 66 301 69 173 48 158 97
ADPRM 66 24 41 28 50 47 144 28 72 29 33 26
ADRA1B 38 6 16 9 27 9 121 13 24 17 2 3
ADRA2A 101 12 27 9 18 59 124 88 100 65 18 12
ADRM1 1058 222 340 176 195 160 661 155 355 174 304 177
ADSL 783 187 410 251 281 226 633 136 308 126 329 211
ADSS 423 276 749 211 487 253 352 237 749 133 374 279
ADSSL1 20 4 8 7 11 16 45 16 18 11 9 6
AEBP1 5854 2258 1508 1474 384 410 673 373 663 353 3071 2198
AEBP2 367 105 172 117 159 131 409 89 138 80 182 164
AEN 621 169 170 100 67 71 215 54 106 53 174 103
AES 1753 600 584 494 640 473 1553 481 912 472 913 580
AFAP1 4261 1298 1085 912 942 776 1801 502 548 487 1686 1255
AFAP1L1 235 63 148 128 258 240 1816 625 1125 276 172 149
AFDN 1045 413 264 224 172 192 360 141 136 98 354 325
AFF1 854 532 586 571 512 490 1267 423 358 305 519 506
AFF3 7 1 2 2 6 6 5 5 1 3 6 3
AFF4 2874 1378 1294 1147 1122 1265 2709 902 880 866 1534 1387
AFG1L 18 6 20 10 16 11 35 15 15 4 20 9
AFG3L2 1184 351 534 346 354 335 997 274 548 262 543 343
AFMID 130 61 66 56 56 44 153 55 56 40 54 55
AFTPH 367 126 218 161 200 165 522 139 192 122 251 181
AGA 300 103 132 83 88 78 183 45 102 58 139 119
AGAP1 391 154 233 183 245 275 680 242 250 203 185 167
AGAP2 95 11 52 17 30 20 88 15 44 13 67 32
AGAP3 919 181 259 172 263 160 777 180 436 169 337 183
AGAP5 12 5 15 6 7 12 18 7 9 7 6 6
AGAP6 66 33 26 26 17 29 68 23 31 14 17 27
AGBL5 427 164 191 127 182 143 423 98 184 100 201 188
AGER 8 5 6 10 7 10 19 7 13 2 10 12
AGFG1 1819 641 659 546 539 576 1357 347 505 430 659 530
AGFG2 247 87 188 204 235 173 629 161 236 204 78 78
AGGF1 515 179 355 237 337 294 920 204 335 179 324 194
AGK 358 125 184 150 137 146 383 89 144 93 154 121
AGL 302 105 220 179 206 238 442 121 172 167 217 216
AGO1 721 179 320 294 319 292 762 271 320 206 310 233
AGO2 394 175 121 114 138 129 358 118 85 76 201 148
AGO3 261 87 103 74 95 121 226 92 74 41 77 65
AGO4 142 46 84 82 142 148 378 113 130 80 203 168
AGPAT1 1180 403 501 484 383 443 1147 440 549 344 518 416
AGPAT2 430 96 168 99 197 114 388 118 541 171 178 82
AGPAT3 2226 649 667 555 774 716 1979 635 819 469 1102 777
AGPAT4 830 236 234 231 177 244 384 122 165 86 166 109
AGPAT5 669 187 434 247 231 239 509 90 161 74 245 152
AGPS 1319 377 667 355 502 400 1509 322 595 291 709 425
AGRN 3704 959 1001 744 928 576 2348 565 755 450 1543 935
AGT 171 54 36 36 4 4 31 86 449 38 103 82
AGTPBP1 254 50 135 74 69 47 126 39 76 39 107 75
AGTR1 360 69 117 75 422 244 2352 367 829 250 74 45
AGTRAP 400 87 188 102 134 111 267 65 157 69 207 111
AHCTF1 500 231 277 235 223 285 627 196 216 173 154 168
AHCY 1264 323 624 479 582 558 1894 529 962 405 560 358
AHCYL1 3123 880 1252 944 1134 1132 2898 869 1433 796 1208 896
AHCYL2 233 72 100 89 124 114 396 113 144 75 114 60
AHDC1 266 110 251 177 213 168 801 242 324 147 378 273
AHI1 586 195 268 188 161 189 563 180 212 122 266 255
AHNAK 14126 7374 8332 7599 9634 7872 18817 7792 7179 7381 9816 8823
AHNAK2 1003 780 331 261 476 321 1659 851 1146 564 1700 1792
AHR 876 329 773 705 467 628 689 387 240 434 525 725
AHRR 420 161 144 129 154 182 215 92 88 69 515 389
AHSA1 1114 277 412 286 333 262 868 202 427 194 431 263
AIDA 117 49 77 44 85 47 152 51 75 45 73 68
AIFM1 309 67 195 119 146 116 455 130 289 95 159 92
AIFM2 300 55 120 112 225 200 713 201 555 205 183 119
AIG1 275 65 66 55 74 52 200 41 101 44 139 82
AIMP1 619 229 293 187 248 250 704 142 276 153 348 318
AIMP2 595 193 336 262 213 217 550 124 271 119 181 147
AIP 430 118 194 125 182 110 600 117 309 102 237 110
AJUBA 335 59 197 112 179 125 199 54 64 39 447 303
AK1 623 180 194 146 124 154 484 155 312 154 286 182
AK3 941 321 426 319 485 468 1440 421 726 433 476 355
AK4 94 82 137 66 68 45 77 92 276 102 92 95
AK5 625 197 185 108 158 100 424 136 221 57 381 253
AK6 393 106 221 125 152 122 375 71 208 67 171 102
AK9 20 14 26 4 14 12 18 17 58 20 7 12
AKAP1 375 95 160 133 127 149 554 129 246 96 141 76
AKAP10 275 71 169 121 143 121 328 90 119 73 114 101
AKAP11 1329 583 902 776 715 757 1940 577 512 450 634 636
AKAP12 8231 4123 962 1438 1002 1443 2682 877 1296 580 1182 1076
AKAP13 2500 1206 943 902 1023 976 2592 793 844 553 1087 708
AKAP2 8578 3293 1855 1952 1635 2092 2084 1230 1060 1307 2090 1772
AKAP5 20 6 3 5 1 2 10 5 8 4 5 9
AKAP7 65 25 76 56 41 47 101 14 33 26 34 24
AKAP8 172 139 613 147 196 123 152 116 410 126 247 190
AKAP8L 540 138 142 117 194 191 618 204 266 158 220 122
AKAP9 526 417 472 538 414 643 1335 539 340 349 576 820
AKIP1 218 56 182 92 114 83 305 62 156 51 124 83
AKIRIN1 1339 413 517 364 421 364 959 226 421 205 436 336
AKIRIN2 554 141 367 215 294 211 632 162 297 139 323 188
AKNA 133 92 377 362 390 285 1233 359 527 130 126 116
AKR1A1 971 229 398 234 253 188 860 205 514 191 474 263
AKR1B1 1250 691 406 325 302 319 708 286 483 480 679 572
AKR1C1 359 147 262 207 202 293 640 281 476 388 117 94
AKR1C2 206 70 269 336 204 400 720 292 506 478 52 47
AKR1C3 357 125 224 164 214 170 694 193 475 228 214 144
AKR1E2 71 21 45 31 13 21 57 24 27 16 35 22
AKR7A2 687 138 316 193 205 194 641 168 347 127 270 170
AKT1 2070 560 932 613 651 507 1543 432 812 395 928 576
AKT1S1 833 302 485 358 362 309 958 289 496 254 485 332
AKT2 1756 477 634 436 548 422 1682 467 784 394 895 509
AKT3 1825 586 603 465 774 620 1652 459 618 465 1237 1023
AKTIP 121 31 89 57 124 80 290 75 135 63 121 67
ALAD 762 210 305 252 312 325 1198 370 537 248 358 242
ALAS1 242 77 106 94 95 111 278 114 266 104 118 96
ALCAM 3475 2139 1946 2238 1511 2034 2851 899 827 1256 1658 2224
ALDH16A1 291 60 204 113 111 97 422 125 250 109 136 61
ALDH18A1 2372 675 914 559 620 541 1766 431 833 478 1155 787
ALDH1A3 3417 1155 825 885 1010 701 3774 755 1123 644 762 630
ALDH1B1 932 256 219 181 125 155 411 110 241 145 810 386
ALDH1L1 1 1 1 7 6 25 158 121 515 162 2 1
ALDH1L2 2134 878 2370 1925 2403 2228 5449 1675 2006 1407 1407 1137
ALDH2 385 119 275 268 630 539 1682 451 957 386 163 131
ALDH3A2 332 107 246 200 259 243 987 295 458 232 150 102
ALDH3B1 385 139 170 189 145 123 434 102 236 93 190 178
ALDH4A1 242 77 111 105 130 97 455 124 308 104 106 73
ALDH6A1 225 101 280 276 396 405 1297 375 395 188 154 110
ALDH7A1 507 114 347 200 274 215 848 170 346 137 228 115
ALDH9A1 1081 336 788 514 630 547 1619 414 904 375 664 446
ALDOA 3253 1231 1564 1214 1283 1178 2589 1065 1610 1080 1523 1194
ALDOC 194 63 48 54 43 99 142 76 154 57 91 49
ALG1 418 126 240 190 140 157 428 120 234 105 164 132
ALG10 37 12 49 38 24 29 107 31 34 20 30 15
ALG10B 75 33 131 79 105 91 354 67 78 56 80 64
ALG11 514 134 185 144 181 156 587 124 134 110 208 156
ALG12 423 109 243 137 158 110 503 149 260 88 208 111
ALG13 629 133 195 187 146 190 337 117 104 79 185 164
ALG14 143 32 55 24 29 27 89 16 55 10 66 34
ALG2 1412 384 485 320 439 450 1324 311 568 288 547 284
ALG3 735 283 390 340 227 302 754 259 339 192 239 205
ALG5 410 107 211 105 168 133 462 85 231 82 192 102
ALG6 233 75 161 110 111 109 407 94 163 73 124 82
ALG8 376 94 243 154 132 144 433 91 184 79 185 113
ALG9 404 128 191 147 148 133 419 120 260 91 185 156
ALKBH1 156 45 59 57 66 64 200 41 69 31 61 58
ALKBH2 283 65 165 104 130 104 372 74 171 75 84 65
ALKBH3 195 46 130 87 113 93 300 60 121 59 96 62
ALKBH4 206 30 79 49 58 43 158 42 79 42 70 40
ALKBH5 946 219 393 265 335 231 909 261 423 219 364 275
ALKBH6 97 39 56 31 33 19 126 27 58 21 45 24
ALKBH7 374 58 120 53 145 69 365 56 184 43 158 42
ALKBH8 224 75 189 114 141 107 334 62 104 43 127 73
ALMS1 390 224 380 366 239 265 524 147 144 118 337 300
ALOX12 12 6 2 5 7 5 24 13 6 5 8 7
ALPK1 62 32 165 155 135 133 268 76 93 44 81 66
ALPK2 1633 634 405 312 291 221 552 165 168 202 1179 938
ALPK3 20 6 18 13 28 16 210 36 40 23 22 14
ALPL 160 48 21 35 9 16 27 9 25 17 69 45
ALS2 547 176 235 199 228 219 524 150 173 101 415 310
ALS2CR12 7 2 6 2 2 2 17 8 1 1 1 1
ALX3 27 4 19 21 24 13 53 23 19 9 7 8
ALYREF 484 120 232 140 108 82 280 55 152 54 206 112
AMACR 288 97 177 101 151 135 452 83 154 81 177 104
AMBRA1 513 175 139 190 144 146 446 145 207 130 213 168
AMD1 2080 647 533 397 439 459 1170 327 595 344 524 356
AMDHD2 256 51 66 24 51 40 294 84 217 43 185 82
AMER1 293 103 59 52 78 97 295 78 99 54 88 60
AMFR 1489 475 561 477 603 573 1824 536 795 501 575 424
AMIGO2 310 34 32 19 13 23 55 21 31 20 293 84
AMIGO3 67 11 18 24 26 28 71 29 27 13 17 7
AMMECR1 890 256 591 373 938 494 1825 380 419 315 313 250
AMMECR1L 794 295 384 326 283 292 725 226 277 164 309 270
AMN1 34 14 26 23 43 17 101 29 39 20 23 17
AMOT 11 6 11 15 7 9 18 10 9 7 12 7
AMOTL1 2892 1338 699 511 483 642 1270 552 698 475 1188 961
AMOTL2 2172 636 1129 1120 1691 1338 3176 817 900 1054 2033 1269
AMPD2 1178 294 348 289 297 290 890 322 390 274 575 402
AMPD3 82 56 46 89 54 99 108 42 62 68 153 166
AMPH 25 1 47 84 39 104 93 73 76 26 11 4
AMT 14 3 2 9 10 17 37 14 12 13 6 4
AMY2B 12 5 10 11 13 30 107 40 20 15 15 15
AMZ2 596 237 343 303 365 304 774 195 324 186 373 233
ANAPC1 185 72 187 113 115 111 239 88 111 62 111 85
ANAPC10 78 20 58 31 36 36 127 27 53 18 54 27
ANAPC11 512 93 215 109 152 85 386 75 232 77 180 90
ANAPC13 924 279 538 368 516 438 1273 257 594 295 621 388
ANAPC15 277 77 106 57 48 36 111 37 81 27 138 59
ANAPC16 695 161 449 310 505 407 1404 321 655 281 306 189
ANAPC2 561 136 254 144 149 130 523 163 251 117 226 121
ANAPC4 257 88 172 100 150 111 322 67 126 68 155 79
ANAPC5 1397 464 821 561 528 499 1543 524 665 466 692 489
ANAPC7 564 143 409 267 287 242 734 169 350 168 345 184
ANG 137 34 36 22 70 32 320 55 156 55 89 48
ANGEL1 135 58 90 79 119 109 277 94 124 68 125 97
ANGEL2 302 140 262 193 219 239 563 164 193 129 164 180
ANGPT1 1116 290 736 566 1401 1429 3295 762 881 806 654 457
ANGPT2 40 28 2 9 2 12 3 5 6 7 39 91
ANGPTL1 142 58 440 382 518 437 1945 444 630 274 105 75
ANGPTL2 1574 434 439 384 806 767 3422 1069 1830 775 1162 639
ANGPTL4 2513 547 160 171 46 97 205 90 363 124 25 14
ANGPTL6 95 18 41 32 38 46 106 28 48 28 53 41
ANK2 164 49 125 83 67 98 444 214 336 148 135 103
ANKAR 13 3 23 17 31 38 100 28 20 18 14 15
ANKDD1A 113 38 22 32 33 46 173 64 88 52 58 59
ANKFY1 1121 336 465 366 467 472 1381 434 480 305 450 360
ANKH 2972 804 588 439 426 448 1461 434 577 332 1127 642
ANKHD1 1705 670 835 704 686 786 2251 788 830 520 977 713
ANKHD1-EIF4EBP3 1713 684 843 722 695 805 2326 816 859 541 973 716
ANKIB1 1587 566 909 689 812 685 1975 547 678 450 1018 787
ANKLE1 8 2 4 3 3 4 20 4 6 1 2 1
ANKLE2 1411 393 643 489 491 436 1076 290 446 265 817 586
ANKMY1 91 33 54 36 47 41 137 33 35 30 36 28
ANKMY2 233 67 128 80 130 79 307 51 136 49 162 107
ANKRA2 89 35 119 110 131 140 391 74 109 64 116 73
ANKRD1 241 33 18 23 39 34 39 10 26 41 266 151
ANKRD10 468 92 185 123 274 219 977 287 368 202 209 147
ANKRD11 2060 828 1369 1318 1176 1159 2375 946 898 746 942 640
ANKRD12 388 285 303 246 329 400 1219 406 401 339 340 478
ANKRD13A 2339 711 501 469 807 785 1602 506 564 483 1006 851
ANKRD13B 123 32 80 82 135 88 482 132 229 92 60 38
ANKRD13C 955 213 339 282 353 334 1049 236 381 219 371 278
ANKRD16 124 23 54 32 53 36 160 37 72 31 29 22
ANKRD17 1654 851 869 899 695 926 1881 755 651 607 898 962
ANKRD2 54 14 37 18 15 3 27 4 12 8 27 15
ANKRD23 48 6 14 11 20 15 58 18 18 16 14 9
ANKRD26 114 54 135 124 121 135 318 88 82 88 92 110
ANKRD27 1031 266 404 279 329 244 812 202 369 171 363 231
ANKRD28 356 174 417 335 545 491 1066 259 329 251 461 315
ANKRD29 97 15 16 9 29 10 45 4 15 7 39 19
ANKRD30BL 113 28 12 23 15 28 30 18 13 35 14 9
ANKRD33B 29 27 100 209 268 251 584 208 187 99 76 141
ANKRD34A 24 4 15 21 24 21 66 17 18 14 17 33
ANKRD35 97 18 59 19 47 28 265 46 163 37 44 26
ANKRD36 16 14 12 18 9 15 23 15 4 8 17 18
ANKRD36B 5 3 5 5 2 8 13 6 2 3 7 11
ANKRD37 41 16 18 16 24 19 87 12 26 13 28 10
ANKRD39 97 11 28 18 12 14 43 12 28 6 35 12
ANKRD40 1014 366 503 366 486 538 1640 445 687 428 473 422
ANKRD42 113 23 54 43 55 43 148 43 65 45 50 38
ANKRD44 277 110 187 116 121 125 232 85 73 86 284 212
ANKRD46 199 56 62 38 67 45 269 34 97 27 64 35
ANKRD49 179 47 98 59 109 85 286 60 111 48 122 77
ANKRD50 874 313 654 463 589 580 1562 407 407 396 620 445
ANKRD52 2154 845 891 768 566 750 1376 560 488 345 906 793
ANKRD54 314 72 123 86 110 101 300 85 173 63 102 65
ANKRD6 51 26 27 25 22 29 104 24 39 20 39 27
ANKRD61 14 6 9 4 1 4 15 8 5 2 7 2
ANKRD9 376 39 54 20 28 11 138 13 118 17 111 19
ANKS1A 439 102 153 105 128 102 286 89 114 87 164 151
ANKS1B 12 12 20 22 20 13 56 19 28 12 37 14
ANKS3 309 48 117 69 106 57 295 69 137 67 145 54
ANKS6 681 177 301 274 243 253 671 243 255 187 266 189
ANKZF1 160 69 144 108 144 129 426 120 171 100 130 71
ANLN 759 303 1547 793 115 82 98 40 45 138 620 549
ANO10 524 193 306 219 199 199 598 151 296 173 229 182
ANO6 2695 907 1119 819 1143 1044 3310 931 1361 867 1584 1131
ANO7 18 4 2 1 4 4 9 2 4 3 6 3
ANO8 127 24 58 23 38 27 120 45 90 25 65 41
ANP32A 472 176 402 253 253 276 684 214 385 128 256 200
ANP32B 1034 324 780 506 637 434 1442 371 742 310 534 377
ANP32E 592 218 800 417 198 164 490 123 203 125 587 459
ANPEP 4327 2134 2988 3001 3020 2374 6302 2395 2747 1963 1356 1435
ANTXR1 3844 1494 2464 2348 1905 2292 4130 1641 1669 1098 2100 1551
ANTXR2 1137 376 509 522 1287 1230 3355 833 1299 784 817 589
ANXA1 1430 484 564 326 572 313 1308 254 817 468 895 647
ANXA11 1802 630 822 562 759 563 1942 613 1111 589 944 632
ANXA2 1781 586 853 606 728 492 1154 358 698 395 993 563
ANXA2R 2 1 7 6 4 6 19 3 9 2 7 3
ANXA4 836 213 336 194 408 272 1247 274 616 217 442 233
ANXA5 3468 1293 1475 1067 1210 1033 2492 801 1557 981 1721 1288
ANXA6 2897 882 1245 902 1238 1083 3670 1169 2234 829 1422 899
ANXA7 1319 409 662 372 584 393 1511 318 779 374 720 524
ANXA9 4 3 4 4 5 6 39 8 21 5 6 5
AOC2 16 6 3 16 21 20 91 54 86 42 3 1
AOX1 1914 897 1843 2025 2921 2563 7038 1757 2328 1636 584 586
AP1AR 340 91 278 183 216 167 524 128 185 102 126 105
AP1B1 1163 370 448 381 203 236 550 215 371 191 428 301
AP1G1 1675 705 828 618 702 649 1766 572 739 451 996 788
AP1G2 98 37 52 52 73 89 204 98 67 55 49 28
AP1M1 737 172 385 225 284 226 1025 265 537 217 426 230
AP1S1 609 162 183 143 163 132 398 79 212 102 265 174
AP1S2 351 148 180 117 166 150 465 88 210 90 232 170
AP1S3 60 40 16 8 6 6 12 5 9 7 24 26
AP2A1 1994 658 924 747 796 640 2014 705 969 617 970 714
AP2A2 1237 399 618 488 522 469 1489 471 664 374 524 438
AP2B1 2714 1033 1199 921 973 818 2459 828 1296 766 1467 1257
AP2M1 3809 1304 1614 1265 1394 1199 2734 872 1473 866 1815 1314
AP2S1 868 236 369 257 345 265 765 177 442 187 400 241
AP3B1 1092 357 644 439 461 429 1205 300 490 313 640 527
AP3D1 2626 788 901 765 641 620 1776 666 999 539 1142 831
AP3M1 803 253 455 331 433 429 1258 348 517 293 529 405
AP3M2 318 85 218 149 203 193 573 136 257 96 239 147
AP3S1 873 248 374 203 382 253 1000 213 493 215 445 267
AP3S2 642 275 449 381 435 423 1159 394 463 282 403 333
AP4B1 219 87 148 103 100 82 276 79 121 51 147 113
AP4E1 421 148 324 193 222 202 464 102 154 122 277 190
AP4M1 124 27 82 62 40 27 109 28 67 25 76 57
AP4S1 96 24 28 26 56 42 85 21 38 25 40 51
AP5B1 686 146 205 133 265 212 821 233 356 197 325 131
AP5M1 406 118 248 181 224 184 617 108 219 127 291 206
AP5S1 180 62 146 86 74 63 199 58 110 59 117 83
AP5Z1 975 215 211 166 220 181 696 204 416 190 419 186
APAF1 192 112 287 203 201 194 603 131 176 93 345 226
APBA1 113 50 18 24 29 55 156 72 97 37 108 119
APBA3 243 36 101 66 84 67 217 58 105 56 111 49
APBB1 241 93 143 99 157 104 456 126 205 84 243 166
APBB1IP 365 119 283 198 248 178 799 192 407 159 368 295
APBB2 1360 483 1062 801 1120 910 3043 733 813 609 837 608
APBB3 224 38 55 54 55 49 181 48 76 34 65 24
APC 570 278 447 387 407 439 1154 359 332 277 523 592
APC2 67 17 34 28 36 25 110 36 40 21 43 20
APCDD1L 443 181 92 86 15 27 59 18 25 10 156 125
APEH 418 101 183 139 122 95 301 89 165 74 150 83
APEX1 1390 455 779 613 602 583 1451 410 753 371 621 463
APEX2 351 113 186 130 76 98 245 87 134 85 145 122
APH1A 1555 408 693 445 594 417 1584 359 789 278 776 482
APH1B 206 79 182 141 237 188 673 142 219 113 149 132
API5 1306 402 621 389 473 440 1197 339 505 280 555 387
APIP 170 47 78 39 44 48 161 32 92 34 86 63
APLF 48 13 61 50 69 59 158 35 50 24 49 25
APLN 250 82 80 85 60 66 431 116 181 21 9 14
APLP1 21 7 9 14 5 5 4 4 3 2 6 4
APLP2 6166 2942 2790 2798 2378 2546 6654 2380 3752 2256 2997 2687
APMAP 1668 486 807 578 593 493 1677 399 792 340 597 409
APOBEC3B 65 25 56 25 5 6 2 3 1 2 37 27
APOBEC3C 229 125 99 133 86 131 242 135 94 88 108 159
APOBEC3D 6 3 7 12 6 11 24 8 16 8 12 21
APOBEC3F 26 14 19 39 37 52 69 49 28 22 24 49
APOBEC3G 40 7 12 24 23 23 49 15 25 11 26 19
APOD 33 9 73 106 359 422 2240 778 1462 716 16 5
APOE 37 10 19 14 40 50 963 370 2256 368 28 8
APOL1 409 130 135 99 154 110 569 118 234 95 195 169
APOL2 354 178 500 422 656 446 1735 451 732 289 382 273
APOL3 128 42 235 219 494 304 1608 401 535 226 200 114
APOL4 7 1 35 25 17 20 125 24 42 26 4 8
APOL6 191 110 548 521 885 768 2184 818 860 510 528 510
APOLD1 55 12 157 115 81 54 128 39 48 40 144 136
APOM 54 22 29 16 20 11 57 12 24 8 26 19
APOO 89 19 46 30 18 16 35 7 15 7 32 13
APOOL 365 123 223 202 231 231 652 235 246 173 207 166
APOPT1 260 44 138 83 125 86 328 57 146 58 129 77
APP 5422 1931 2297 1806 1956 1680 4397 1459 2179 1257 2627 1817
APPBP2 802 313 511 390 535 454 1253 318 454 285 596 466
APPL1 369 134 286 156 249 217 794 159 240 163 239 180
APPL2 1367 528 599 468 527 440 1026 281 437 294 717 614
APRT 599 126 248 180 214 152 529 127 295 120 198 135
APTX 310 84 178 145 170 145 394 86 151 67 169 87
AQP11 42 7 15 7 11 8 45 9 16 5 24 9
AQP3 74 15 1 2 2 2 16 23 45 16 3 2
AQR 775 323 421 332 308 314 819 229 252 199 346 313
ARAF 461 181 267 247 193 169 561 184 238 146 249 217
ARAP1 874 240 409 272 386 316 1213 384 650 331 878 451
ARAP3 205 68 107 98 79 88 187 67 76 57 221 168
ARCN1 3166 1108 1587 1218 1265 1100 3017 933 1290 894 1872 1494
AREL1 1088 319 358 300 310 288 726 222 266 205 486 369
ARF1 3393 1184 1432 1027 1127 926 2682 872 1410 802 1584 1151
ARF3 2151 651 812 608 652 631 1512 453 686 462 1152 832
ARF4 2380 748 971 647 866 698 1906 530 963 599 1214 865
ARF5 968 305 349 259 406 301 955 255 521 242 451 289
ARF6 2539 1060 1004 691 651 612 1523 420 669 409 888 672
ARFGAP1 2436 583 659 374 477 329 1454 426 667 325 954 551
ARFGAP2 760 240 428 294 307 241 884 250 484 167 334 240
ARFGAP3 1432 434 465 285 467 353 1415 303 559 294 709 472
ARFGEF1 808 238 585 385 462 355 1121 257 359 236 651 427
ARFGEF2 1179 414 570 472 518 494 1390 388 495 360 636 452
ARFIP1 455 166 297 202 253 231 782 158 261 168 228 224
ARFIP2 805 194 319 208 249 226 714 196 351 193 418 296
ARFRP1 470 104 233 122 86 73 326 58 172 58 235 90
ARG2 471 128 180 104 178 116 491 115 240 91 191 104
ARGLU1 961 270 424 263 475 370 1266 325 453 256 495 308
ARHGAP1 1422 710 574 623 585 739 2167 899 953 573 1171 1001
ARHGAP10 362 76 168 134 139 105 342 83 119 75 258 169
ARHGAP11A 300 282 215 100 690 330 71 75 142 38 212 198
ARHGAP11B 4 2 22 10 5 2 3 5 2 1 4 2
ARHGAP12 412 144 376 221 536 370 1710 342 487 277 394 314
ARHGAP17 781 283 348 272 272 297 913 320 407 262 467 423
ARHGAP18 388 235 327 428 292 269 876 156 296 158 428 440
ARHGAP19 84 48 210 88 55 39 109 18 60 25 116 64
ARHGAP19-SLIT1 17 17 45 29 16 11 25 4 11 8 26 16
ARHGAP20 337 114 145 125 157 176 711 224 320 160 163 136
ARHGAP21 1814 780 735 695 706 586 1514 496 495 441 762 669
ARHGAP22 245 63 70 35 29 23 114 35 78 32 189 85
ARHGAP23 888 333 215 199 244 235 603 212 270 171 763 665
ARHGAP24 90 39 211 181 200 292 658 233 310 298 353 283
ARHGAP26 498 180 119 139 203 244 400 207 187 166 241 195
ARHGAP27 56 9 15 10 20 16 66 17 30 3 40 22
ARHGAP28 12 6 69 22 56 24 119 29 41 22 39 23
ARHGAP29 1163 509 1109 704 1221 787 1609 346 527 491 1316 1063
ARHGAP30 3 2 2 14 1 4 4 2 2 3 1 2
ARHGAP31 585 175 197 209 89 164 139 81 91 69 584 518
ARHGAP32 537 235 284 218 235 270 676 296 209 202 452 359
ARHGAP33 28 19 52 34 9 18 42 19 17 15 40 19
ARHGAP35 1101 392 1186 1081 1224 1278 2782 896 1053 811 1248 1210
ARHGAP39 94 13 26 16 27 34 43 18 16 15 26 8
ARHGAP42 39 12.5 37 33 24.5 29.5 88.5 30.5 35.5 16.5 48.5 61
ARHGAP44 54 11 15 14 10 12 60 12 19 12 30 21
ARHGAP45 193 48 77 70 118 116 456 110 209 106 76 52
ARHGAP5 1716 801 701 662 681 765 1598 552 558 577 722 766
ARHGAP6 51 58 45 142 103 187 585 206 292 214 25 31
ARHGDIA 2866 1038 1184 862 859 650 2313 731 1355 644 1287 839
ARHGEF1 635 132 381 231 315 201 904 204 408 215 372 217
ARHGEF10 1260 377 488 326 416 402 1062 398 481 305 771 491
ARHGEF10L 186 66 91 42 113 76 539 138 320 76 250 165
ARHGEF11 638 252 394 374 380 424 1175 342 409 281 379 262
ARHGEF12 2451 1012 1137 996 1070 1120 2542 842 797 708 1609 1393
ARHGEF17 1747 600 764 666 845 773 1988 694 844 671 1446 913
ARHGEF18 1043 273 285 217 247 186 654 190 275 152 402 225
ARHGEF19 136 33 81 86 71 52 100 14 34 20 82 56
ARHGEF2 407 117 840 803 840 688 2140 655 926 440 577 468
ARHGEF25 418 96 122 105 123 129 259 95 131 74 312 165
ARHGEF26 204 82 36 45 50 62 62 21 27 23 8 3
ARHGEF28 101 50 45 28 20 24 29 9 17 16 338 240
ARHGEF3 22 13 22 9 20 5 77 17 23 11 45 31
ARHGEF33 5 3 4 3 4 3 11 4 2 5 6 2
ARHGEF38 10 8 8 11 13 7 13 7 16 4 9 7
ARHGEF39 217 51 113 78 73 70 249 74 144 56 105 81
ARHGEF40 3143 911 752 444 402 375 1260 469 654 386 852 495
ARHGEF6 419 127 150 107 213 162 619 166 280 142 290 186
ARHGEF7 788 237 406 296 370 330 947 316 361 227 336 254
ARHGEF9 140 55 131 104 112 111 351 94 137 81 115 90
ARID1A 1422 669 651 665 418 472 1133 496 418 286 527 512
ARID1B 1653 518 613 511 501 487 1315 514 424 363 640 508
ARID2 351 162 295 245 229 265 726 205 219 150 264 248
ARID3A 65 16 69 50 66 44 160 44 84 18 67 44
ARID3B 24 10 5 12 6 7 16 5 7 5 9 9
ARID4A 144 75 135 143 159 182 505 143 145 89 167 182
ARID4B 518 221 292 255 249 295 709 224 240 148 322 289
ARID5A 90 8 28 11 25 15 79 16 61 28 82 43
ARID5B 794 475 835 1155 1183 1523 2436 850 622 947 1462 1433
ARIH1 1515 524 714 576 767 721 1900 522 655 455 686 550
ARIH2 689 185 280 197 218 226 677 156 292 122 290 181
ARIH2OS 9 2 13 5 3 7 17 3 5 3 5 1
ARL1 1552 441 619 368 569 456 1887 411 801 388 831 608
ARL10 121 41 69 46 86 50 191 52 43 30 83 57
ARL13B 277 108 226 132 190 178 538 116 170 118 161 133
ARL14EP 362 112 195 110 190 174 599 117 238 96 204 137
ARL15 164 46 93 67 86 113 211 49 72 40 113 95
ARL16 222 60 82 47 60 48 173 49 92 46 89 44
ARL2 904 268 320 226 271 207 885 235 496 206 393 210
ARL2-SNX15 471 145 201 174 203 156 666 191 346 138 250 176
ARL2BP 1314 381 580 347 601 448 1674 427 855 371 824 548
ARL3 403 109 198 139 140 140 404 80 173 106 193 111
ARL4A 257 81 163 90 113 50 190 44 60 29 114 45
ARL4C 763 324 169 103 135 93 586 130 296 62 561 335
ARL4D 215 64 185 141 160 84 374 58 143 51 107 85
ARL5A 704 209 337 169 292 297 796 174 277 185 306 220
ARL5B 366 112 184 149 192 184 492 118 118 113 194 167
ARL6 58 11 38 29 28 35 125 20 38 38 25 25
ARL6IP1 1686 509 1279 746 658 566 1567 369 742 396 841 531
ARL6IP4 924 179 417 200 354 182 822 178 482 135 391 176
ARL6IP5 1014 357 434 291 627 539 2202 472 1036 482 541 497
ARL6IP6 227 66 168 108 131 112 290 79 86 52 126 81
ARL8A 360 97 87 87 135 111 338 91 205 82 136 111
ARL8B 943 277 391 257 407 330 1191 267 572 254 506 342
ARMC1 619 232 399 266 318 291 718 173 305 186 375 264
ARMC10 205 64 103 77 107 77 261 49 132 46 107 62
ARMC12 9 1 3 10 7 12 13 5 3 4 4 1
ARMC2 30 11 25 19 24 32 62 15 23 15 11 20
ARMC5 269 52 116 60 66 60 206 58 83 51 158 53
ARMC6 519 77 227 119 111 86 382 79 220 78 216 128
ARMC7 151 28 76 55 66 50 195 52 84 35 85 45
ARMC8 1337 279 520 327 442 325 855 182 367 173 248 186
ARMC9 364 104 105 88 126 107 272 69 128 107 487 300
ARMCX1 302 89 222 132 263 210 1139 256 617 165 435 252
ARMCX2 956 291 563 341 535 394 1307 343 503 246 728 433
ARMCX3 1726 383 650 366 766 623 2549 575 1144 442 1069 587
ARMCX4 256 85 132 76 54 64 235 57 110 43 159 128
ARMCX5 158 76 90 91 86 76 246 48 92 49 122 73
ARMCX6 118 27 56 36 52 47 169 50 77 26 67 51
ARMH3 321 106 248 170 161 186 441 106 171 96 215 175
ARMH4 189 36 67 29 27 37 135 29 49 16 101 53
ARMT1 571 153 288 187 242 209 710 139 260 131 272 161
ARNT 948 399 492 378 508 493 1543 432 650 348 569 477
ARNT2 213 82 31 24 20 43 40 19 10 5 1355 1019
ARNTL 440 84 144 107 170 142 413 106 205 112 123 101
ARNTL2 725 170 195 89 41 41 151 43 54 29 388 231
ARPC1A 1286 382 635 422 452 416 961 294 472 240 621 404
ARPC1B 2242 595 775 502 629 390 1196 334 772 387 1073 595
ARPC2 2272 800 893 669 720 601 1458 455 895 514 1103 832
ARPC3 439 156 183 127 149 120 287 79 171 79 241 175
ARPC4 785 253 298 184 254 205 646 168 357 156 342 236
ARPC4-TTLL3 338 103 108 95 112 131 373 108 153 60 163 129
ARPC5 2074 555 1012 545 702 495 1394 317 763 348 1162 740
ARPC5L 674 144 217 116 149 80 321 59 159 79 226 104
ARPIN 465 121 296 176 216 183 647 184 286 106 323 183
ARPP19 1688 628 954 692 724 717 2115 566 803 542 931 723
ARRB1 291 131 86 54 75 59 392 135 251 101 186 140
ARRB2 35 7 15 14 6 19 39 13 10 9 25 14
ARRDC1 162 22 39 28 61 38 196 33 66 27 72 36
ARRDC2 223 66 61 57 84 63 289 46 93 30 55 39
ARRDC3 1071 673 664 634 613 739 739 159 236 233 317 317
ARRDC4 117 35 201 138 275 134 471 60 176 72 193 104
ARSA 792 199 293 207 342 231 906 239 444 176 345 192
ARSB 807 291 343 271 186 281 586 189 300 174 365 313
ARSD 149 77 121 145 182 158 297 98 135 68 109 75
ARSI 333 24 51 28 6 6 9 4 12 3 259 79
ARSJ 437 180 159 129 88 120 231 71 74 86 207 231
ARSK 289 136 281 211 237 234 855 217 316 144 140 108
ARV1 204 53 105 76 117 93 311 61 125 77 116 83
AS3MT 90 17 36 16 18 16 66 9 20 9 45 22
ASAH1 1310 409 638 528 680 633 2305 654 1404 507 635 427
ASAP1 2728 1170 953 1016 813 1097 1888 701 535 603 1274 1206
ASAP2 1463 618 357 254 283 263 672 216 226 209 445 431
ASAP3 524 149 566 430 666 491 1953 536 738 363 523 309
ASB1 1040 322 439 356 373 338 859 230 326 212 627 383
ASB13 413 87 177 149 292 222 1225 210 516 148 148 67
ASB14 19 6 15 12 9 7 50 9 4 8 11 7
ASB16 45 13 17 13 18 23 58 16 25 9 14 12
ASB3 176 51 139 85 115 106 314 51 113 49 92 77
ASB6 1088 275 331 213 258 256 721 232 316 178 331 202
ASB7 319 112 156 146 185 140 446 77 136 98 182 129
ASB8 256 79 173 125 178 125 511 113 214 92 173 155
ASCC1 323 82 317 224 310 248 745 166 286 139 174 107
ASCC2 815 222 430 312 240 239 745 222 392 196 320 231
ASCC3 1117 381 773 487 510 437 1309 321 410 248 654 500
ASF1A 260 87 254 163 199 138 510 88 187 98 161 153
ASF1B 250 65 255 158 21 24 24 19 19 19 141 85
ASH1L 1599 700 943 906 884 983 2669 986 731 751 1002 910
ASH2L 511 211 409 265 268 252 763 160 302 147 284 214
ASIC1 89 53 33 39 42 48 254 106 158 60 47 34
ASIC3 13 1 3 1 4 9 35 14 9 4 7 5
ASL 519 147 263 165 183 119 388 100 188 90 198 118
ASNA1 943 279 358 264 283 241 845 243 472 180 372 211
ASNS 725 133 914 567 768 498 1258 234 588 271 422 208
ASNSD1 1085 270 524 381 480 388 1259 250 508 286 451 261
ASPH 4689 1540 1834 1284 2127 1819 5910 1644 2596 1507 2494 1725
ASPHD1 8 1 9 7 8 6 17 7 5 3 3 3
ASPHD2 37 10 28 25 22 22 37 12 13 14 46 28
ASPM 170 130 1320 702 101 51 60 36 31 87 448 540
ASPN 1144 281 166 66 149 13 455 24 151 76 639 336
ASPRV1 4 3 6 4 14 2 34 8 15 5 7 5
ASPSCR1 208 52 102 58 59 46 225 64 144 63 113 76
ASS1 809 281 156 101 326 238 963 242 682 263 252 237
ASTE1 231 62 95 71 88 74 257 62 120 44 108 73
ASTN2 53 25 53 41 39 46 153 19 55 20 24 5
ASXL1 734 220 543 410 379 363 960 301 378 268 730 520
ASXL2 644 319 335 307 246 306 820 314 188 243 431 372
ATAD1 717 237 456 290 424 347 1057 235 418 235 336 221
ATAD2 633 232 688 442 147 134 400 109 123 108 455 317
ATAD2B 190 66 138 108 172 140 421 106 110 92 143 115
ATAD3A 509 99 197 90 71 47 224 36 140 52 185 53
ATAD3B 378 58 56 26 36 31 151 35 59 20 75 25
ATAD5 53 38 125 71 18 18 24 9 18 10 62 58
ATAT1 87 26 40 51 29 27 61 36 28 10 24 29
ATE1 363 97 263 185 255 215 742 151 245 161 275 213
ATF1 347 113 219 194 201 224 634 167 185 131 229 208
ATF2 442 231 390 344 388 390 1051 275 407 234 416 387
ATF3 31 12 23 19 24 14 61 12 22 20 49 19
ATF4 1219 416 846 651 829 607 1534 499 914 585 721 450
ATF5 427 114 249 243 249 196 614 145 264 152 291 154
ATF6 1192 398 606 457 497 540 1488 420 579 405 529 470
ATF6B 808 330 385 375 363 400 1094 332 441 256 403 322
ATF7 587 312 479 475 450 561 1206 485 397 340 463 419
ATF7IP 508 282 539 546 403 636 1335 563 430 420 707 751
ATF7IP2 20 11 11 16 14 16 48 13 21 10 21 12
ATG10 52 18 74 33 26 32 116 9 34 15 38 17
ATG101 1379 312 285 182 251 159 613 115 311 136 342 190
ATG12 1061 349 565 399 562 556 1819 495 757 381 500 401
ATG13 1126 432 547 484 556 523 1706 517 668 399 681 523
ATG14 321 130 215 181 226 200 569 162 221 90 251 211
ATG16L1 580 151 248 131 186 166 583 148 244 106 185 144
ATG16L2 77 21 30 15 14 23 33 14 18 8 24 18
ATG2A 360 101 169 147 152 148 430 140 174 102 196 138
ATG2B 697 313 501 399 488 529 1414 398 376 313 564 463
ATG3 602 149 310 151 236 163 619 128 322 121 303 186
ATG4A 168 49 88 53 59 61 244 56 114 41 89 63
ATG4B 881 169 262 217 215 197 677 189 307 161 264 168
ATG4C 202 52 190 130 148 124 455 81 165 74 119 73
ATG4D 143 30 58 42 47 31 135 26 66 20 57 22
ATG5 547 137 358 187 301 189 750 124 334 160 380 226
ATG7 456 165 175 135 171 171 567 130 288 127 268 160
ATG9A 1223 392 556 499 505 494 1522 495 687 416 586 446
ATIC 869 250 491 355 269 317 722 202 352 197 377 285
ATL1 9 5 10 7 10 11 40 15 8 8 8 8
ATL2 657 191 380 186 239 175 724 131 360 136 237 154
ATL3 608 246 422 311 357 304 859 220 259 243 344 295
ATM 1085 385 950 716 820 829 2707 841 651 570 779 586
ATMIN 1333 393 584 468 573 570 1586 490 693 437 604 495
ATN1 1385 597 1024 1100 852 1008 2103 1148 1010 896 985 1004
ATOH8 2092 571 132 150 112 213 483 137 192 74 129 107
ATOX1 399 110 150 103 118 93 227 68 161 72 171 110
ATP10A 2631 572 389 337 377 296 568 150 229 167 635 376
ATP10D 522 210 249 218 260 314 751 246 262 178 591 445
ATP11A 1641 401 285 278 267 293 902 280 234 212 459 343
ATP11B 1853 580 768 568 832 737 2182 500 722 476 868 620
ATP11C 842 348 482 448 451 566 1090 350 351 319 419 442
ATP13A1 1034 297 448 394 387 395 1101 392 463 301 318 235
ATP13A2 554 135 162 105 112 102 320 93 122 83 311 161
ATP13A3 6243 2368 1150 873 909 894 2205 552 814 525 2724 1998
ATP1A1 5227 1837 1985 1598 1429 1136 2678 895 1246 801 1753 1362
ATP1B1 966 161 159 80 72 71 203 29 49 56 208 114
ATP1B3 2917 733 611 418 406 370 1111 270 725 268 458 229
ATP23 62 10 44 19 24 26 101 18 37 20 41 22
ATP2A1 23 3 9 4 6 5 16 4 2 11 8 10
ATP2A2 7670 2327 1942 1645 1638 1855 3812 1208 1501 1077 2879 1898
ATP2A3 80 10 13 9 6 5 13 5 6 2 21 8
ATP2B1 4792 1873 1276 991 1042 897 2543 595 827 518 1532 1481
ATP2B4 2871 2342 1203 1871 1594 2055 4055 1748 1960 1428 1788 2566
ATP2C1 2230 646 974 695 802 674 2153 516 941 413 1061 690
ATP5F1A 1995 591 1075 603 840 603 1866 470 1166 541 961 666
ATP5F1B 3297 955 1505 962 1212 873 2581 667 1520 739 1357 876
ATP5F1C 800 247 334 201 258 233 640 157 347 152 357 260
ATP5F1D 530 109 202 103 172 68 466 93 355 95 195 90
ATP5F1E 548 155 249 169 225 176 513 134 299 144 264 160
ATP5IF1 444 156 188 138 145 125 407 100 218 69 233 130
ATP5MC1 307 89 146 97 75 76 210 61 153 55 153 94
ATP5MC2 457 158 244 176 188 177 441 137 230 127 242 181
ATP5MC3 1254 334 520 309 419 337 1171 252 573 226 515 299
ATP5MD 227 65 114 61 90 63 194 33 123 36 106 65
ATP5ME 296 57 96 66 84 63 231 43 128 52 126 63
ATP5MF 313 118 146 107 103 77 231 66 157 68 143 98
ATP5MF-PTCD1 869 216 348 265 272 214 726 204 392 187 318 175
ATP5MG 448 138 172 131 192 139 509 106 304 115 225 145
ATP5MPL 357 80 157 95 133 113 439 74 218 61 159 88
ATP5PB 645 187 350 201 267 206 586 134 372 137 322 198
ATP5PD 461 131 239 150 172 141 374 104 223 96 207 127
ATP5PF 448 128 248 156 186 151 411 97 263 102 230 156
ATP5PO 746 217 361 257 275 228 673 153 394 183 337 228
ATP6AP1 1033 359 400 365 395 389 1386 389 692 276 428 340
ATP6AP2 2197 613 1109 666 1012 766 2577 595 1238 629 1140 727
ATP6V0A1 487 211 132 169 110 180 589 205 286 106 230 184
ATP6V0A2 974 266 309 195 205 242 708 175 225 145 285 179
ATP6V0B 844 172 203 174 169 113 556 121 332 101 297 140
ATP6V0C 1453 440 439 325 359 252 1022 331 629 279 558 358
ATP6V0D1 1161 337 292 243 241 247 834 255 523 221 479 361
ATP6V0E1 1170 347 466 316 408 357 1130 294 706 346 573 372
ATP6V0E2 189 66 55 40 29 19 155 48 122 42 96 66
ATP6V1A 974 275 520 278 336 330 1260 306 633 296 750 500
ATP6V1B1 25 9 5 10 13 14 45 20 16 9 6 3
ATP6V1B2 1089 280 441 278 383 389 1457 353 830 315 975 572
ATP6V1C1 846 238 312 244 277 312 1015 258 497 224 572 412
ATP6V1C2 1361 436 662 463 484 377 1168 240 658 253 672 452
ATP6V1D 721 216 260 182 204 177 513 126 322 111 349 236
ATP6V1E1 841 287 271 193 263 254 755 192 470 190 391 258
ATP6V1E2 22 5 25 18 24 22 76 14 30 4 17 4
ATP6V1F 581 167 239 203 181 172 507 157 288 167 233 157
ATP6V1FNB 12 2 8 11 14 16 54 12 15 8 6 8
ATP6V1G1 1099 338 364 262 343 344 996 239 485 254 455 294
ATP6V1H 389 97 176 114 156 157 516 120 258 89 239 159
ATP7A 387 103 183 129 156 165 485 129 135 120 208 177
ATP7B 59 11 26 30 27 30 44 17 29 14 25 22
ATP8A1 4 2 2 2 5 4 19 4 9 2 3 7
ATP8B1 542 225 91 59 49 97 120 49 43 35 1062 941
ATP8B2 1927 649 791 586 737 767 2686 859 1157 692 1406 999
ATP8B3 19 9 8 3 5 3 12 9 8 4 9 15
ATP8B4 28 9 54 52 31 57 93 23 38 28 12 24
ATP9A 1676 647 165 229 350 581 1145 484 574 404 762 762
ATP9B 314 76 143 91 115 121 351 105 123 71 135 98
ATPAF1 305 92 243 122 187 133 512 117 267 126 174 115
ATPAF2 76 20 32 30 25 15 71 21 24 24 45 14
ATR 664 227 539 357 316 332 947 222 273 211 317 257
ATRAID 743 183 408 279 418 326 1103 264 560 244 316 185
ATRIP 79 26 60 30 26 27 99 32 35 20 37 20
ATRN 1891 564 725 656 762 763 2207 663 749 525 808 642
ATRX 933 470 597 695 598 763 1623 553 561 481 527 667
ATXN1 401 159 282 252 314 224 747 175 206 129 745 448
ATXN10 1396 415 674 419 506 401 1285 243 586 277 684 470
ATXN1L 1087 302 565 369 594 479 1646 439 639 373 505 334
ATXN2 527 272 284 359 197 295 596 250 203 148 295 324
ATXN2L 858 343 637 606 496 537 1387 515 595 345 542 419
ATXN3 149 86 158 151 192 178 499 155 146 84 151 136
ATXN7 301 168 131 123 109 142 324 122 82 67 123 133
ATXN7L1 51 41 65 90 49 61 133 71 45 48 70 68
ATXN7L2 97 49 36 26 32 44 112 41 49 26 43 33
ATXN7L3 1053 248 496 318 405 314 1015 278 433 259 537 339
ATXN7L3B 998 350 751 462 836 617 2077 463 832 380 732 474
AUH 75 17 43 22 47 27 156 34 58 16 62 31
AUNIP 129 30 101 52 46 39 127 23 50 27 71 34
AUP1 1144 283 433 308 390 353 1134 369 604 253 444 248
AURKA 116 52 334 165 25 22 35 4 19 16 130 95
AURKAIP1 688 120 329 116 184 108 507 83 333 80 279 99
AURKB 50 19 115 35 8 2 8 3 5 8 28 20
AUTS2 676 198 264 155 150 156 328 138 117 96 187 131
AVEN 363 68 131 72 85 54 283 44 135 48 174 86
AVIL 30 1 28 23 40 60 63 26 23 6 44 33
AVL9 188 72 144 81 109 84 213 55 65 38 175 111
AVPI1 954 231 65 41 69 47 163 38 107 39 73 55
AXIN1 678 142 223 152 221 154 594 162 270 136 222 117
AXIN2 318 113 86 73 153 118 432 90 141 70 133 110
AXL 3390 1522 747 590 540 374 899 307 456 374 1716 1508
AZI2 610 195 515 352 476 365 1089 213 377 200 375 220
AZIN1 1760 742 927 585 804 675 2238 549 1006 523 864 607
B2M 3148 1055 1548 1000 1194 963 2505 744 1403 848 1716 1109
B3GALNT2 1425 383 465 430 512 528 1279 326 476 237 286 199
B3GALT4 37 18 8 9 14 10 78 19 36 15 47 16
B3GALT6 661 117 267 175 209 160 718 153 404 126 251 132
B3GAT2 47 7 19 10 26 23 66 17 41 9 27 18
B3GAT3 384 66 167 73 152 86 434 96 248 82 151 55
B3GLCT 341 108 151 84 85 90 320 63 122 54 228 149
B3GNT10 1 2 8 6 4 9 16 3 4 3 5 3
B3GNT2 964 355 135 117 97 100 282 58 136 70 92 93
B3GNT5 138 49 67 23 64 18 60 9 21 18 13 5
B3GNT8 6 4 5 3 4 2 11 5 12 3 27 11
B3GNT9 1104 305 454 265 413 272 1287 300 563 219 703 391
B3GNTL1 46 18 28 31 23 13 66 10 17 11 33 21
B4GALNT1 170 71 67 33 24 30 131 39 62 23 110 59
B4GALNT4 30 6 13 15 8 1 18 5 8 4 13 7
B4GALT1 7442 2853 2918 2543 2303 2130 3899 1426 1568 1210 2032 1646
B4GALT2 1706 497 624 387 360 241 927 248 518 255 702 453
B4GALT3 1310 363 189 183 152 171 441 119 246 124 204 137
B4GALT4 651 162 254 135 174 133 445 100 197 86 384 209
B4GALT5 1540 397 820 520 546 535 1701 470 746 451 678 411
B4GALT6 133 52 118 80 60 101 277 79 85 48 105 85
B4GALT7 570 126 262 175 178 121 506 116 225 95 232 121
B4GAT1 269 64 141 100 133 114 597 131 280 120 128 66
B9D1 67 16 28 10 12 9 52 10 23 7 30 15
B9D2 25 7 18 11 15 4 13 5 13 16 23 8
BAALC 113 16 6 2 9 7 76 7 44 10 96 67
BABAM1 708 213 328 202 228 179 634 146 322 127 313 215
BABAM2 457 144 167 170 138 167 408 138 215 108 214 205
BACE1 2639 897 1226 923 1007 1092 3151 971 1112 726 989 864
BACE2 285 75 101 87 92 97 286 68 117 47 128 99
BACH1 405 142 304 220 345 391 935 265 342 228 666 486
BAD 373 74 117 48 132 59 344 66 222 58 185 84
BAG1 543 103 117 86 91 82 293 69 208 81 136 62
BAG2 835 170 341 177 228 159 469 81 161 88 276 190
BAG3 3173 1129 570 372 398 378 1179 346 616 355 674 460
BAG4 397 140 239 208 193 212 524 140 178 131 170 200
BAG5 934 274 419 280 399 327 1073 249 410 249 392 289
BAG6 1621 624 717 565 477 451 1527 533 821 414 772 658
BAHCC1 415 119 293 186 261 219 567 173 172 257 454 258
BAHD1 355 120 163 114 138 120 465 120 220 96 210 107
BAIAP2 837 244 84 86 84 83 284 92 145 61 122 76
BAIAP2L1 190 57 28 41 28 50 95 48 37 34 108 99
BAIAP2L2 45 13 11 11 5 1 14 3 10 3 15 20
BAIAP3 97 24 39 21 30 20 64 16 49 13 42 21
BAK1 255 63 117 66 64 40 185 38 100 35 139 65
BAMBI 243 62 48 32 37 62 96 18 35 24 118 80
BANF1 355 129 188 130 138 133 340 92 176 76 184 132
BANK1 50 9 16 4 24 11 62 13 43 14 29 15
BANP 120 18 92 48 62 54 177 49 70 28 98 37
BAP1 516 124 267 157 208 176 634 163 328 170 290 181
BARD1 108 57 218 132 36 37 51 21 17 18 110 70
BASP1 2213 617 792 579 629 589 1227 495 786 364 1056 652
BAX 323 68 112 61 79 65 234 47 126 40 143 70
BAZ1A 637 244 417 336 288 343 774 240 300 140 384 330
BAZ1B 1628 490 1118 830 822 785 2137 660 841 562 952 791
BAZ2A 847 416 571 543 513 651 1732 700 536 450 650 678
BAZ2B 165 63 183 179 169 159 494 157 132 93 226 253
BBIP1 180 81 176 132 152 158 411 97 166 94 151 125
BBOF1 136 39 103 83 88 91 246 78 96 61 97 63
BBS1 353 128 145 150 202 241 585 216 235 160 165 107
BBS10 385 202 260 193 270 226 819 138 178 99 224 180
BBS12 88 16 62 41 53 39 85 25 41 13 51 45
BBS2 363 109 231 163 268 209 766 185 279 171 279 181
BBS4 302 88 263 147 159 131 446 89 166 84 179 116
BBS5 70 19 50 39 57 44 143 40 80 30 30 19
BBS7 202 67 129 118 108 144 327 96 106 81 85 68
BBS9 302 64 127 90 124 86 312 68 125 56 149 95
BBX 598 287 746 617 765 676 1673 493 486 396 697 710
BCAM 78 51 17 29 12 12 28 10 15 6 26 23
BCAP29 1022 351 434 269 320 374 967 239 444 261 518 426
BCAP31 1073 332 460 349 406 374 1083 316 778 307 440 300
BCAR1 901 176 353 215 259 194 602 178 403 233 711 354
BCAR3 358 84 295 239 217 201 707 199 309 204 418 315
BCAS2 397 104 214 109 127 96 310 72 170 87 176 111
BCAS3 247 77 77 98 112 149 332 106 135 76 107 91
BCAS4 203 21 38 13 28 13 50 8 14 11 36 24
BCAT1 2004 875 1871 1443 1924 1388 3809 862 998 696 1623 1278
BCAT2 236 54 126 108 178 106 729 175 332 97 111 58
BCCIP 577 160 277 222 204 181 557 127 224 99 246 180
BCDIN3D 77 31 83 55 89 72 307 54 119 47 42 22
BCHE 454 139 182 127 168 151 696 128 289 112 228 188
BCKDHA 344 90 134 134 115 105 332 91 149 78 112 80
BCKDHB 228 62 166 141 144 188 534 133 221 101 125 102
BCKDK 626 175 216 179 142 136 294 104 192 97 230 182
BCL10 280 117 137 120 122 154 341 100 138 86 192 158
BCL2 6 1 9 7 6 7 25 16 28 10 9 16
BCL2L1 1020 314 448 427 466 507 1412 377 767 470 363 301
BCL2L11 695 264 153 135 206 210 989 211 256 155 60 44
BCL2L12 182 40 137 61 38 33 114 29 50 18 87 38
BCL2L13 793 384 478 374 434 474 1208 347 526 273 479 398
BCL2L2 598 164 284 196 308 241 1107 250 578 225 441 215
BCL2L2-PABPN1 806 188 445 258 354 307 981 300 506 222 477 259
BCL3 230 48 232 163 152 101 324 95 146 31 245 177
BCL6 678 351 531 709 775 953 2707 938 911 555 409 287
BCL7A 220 88 45 24 27 20 101 24 42 15 106 79
BCL7B 463 122 182 134 142 138 408 117 191 110 194 156
BCL7C 336 76 115 64 115 56 288 63 170 48 152 55
BCL9 121 45 118 93 78 78 233 86 79 54 135 132
BCL9L 2423 1271 1199 1229 1376 1192 3214 1283 1256 926 1321 1034
BCLAF1 1580 548 1262 903 732 797 1973 620 687 538 1015 840
BCLAF3 140 65 87 82 111 110 349 109 101 47 99 96
BCO2 4 2 1 3 5 8 23 11 5 6 5 1
BCOR 794 511 275 287 218 310 524 212 144 119 288 262
BCORL1 182 96 86 104 109 136 311 153 133 59 122 135
BCR 541 141 153 148 140 133 361 157 180 105 195 132
BCS1L 282 60 174 137 107 97 382 74 146 59 101 57
BDH2 213 49 75 37 79 78 397 82 152 42 134 55
BDKRB1 132 22 6 8 13 12 53 9 24 7 62 50
BDKRB2 525 188 207 233 186 209 853 254 322 84 336 285
BDNF 1200 317 96 85 54 69 167 39 57 43 112 86
BDP1 813 363 488 414 366 446 1130 352 270 270 400 379
BECN1 1056 314 462 341 423 383 1085 288 512 241 448 346
BEND3 295 95 59 53 22 44 78 27 24 23 34 51
BEND6 244 82 91 73 99 71 390 72 98 71 130 98
BEND7 46 12 10 6 14 17 41 10 21 4 45 43
BEST1 154 42 131 159 123 120 372 95 122 53 55 53
BET1 444 121 313 203 334 232 860 165 361 151 387 192
BET1L 1982 681 682 579 610 558 1534 530 660 469 830 621
BEX1 88 68 34 45 12 42 13 1 6 6 15 72
BEX3 1036 313 554 405 467 350 1142 317 598 267 507 295
BEX4 92 13 38 19 44 37 141 25 67 19 60 36
BFAR 886 274 512 333 458 307 1014 220 476 189 463 297
BFSP1 7 1 4 5 4 2 11 2 6 5 1 5
BGLAP 23 4 6 2 6 3 26 4 12 5 10 6
BGN 6343 2611 2738 2402 1660 1696 2604 1375 1097 1223 3255 2491
BHLHB9 26 9 12 8 27 21 89 13 33 17 18 16
BHLHE40 853 256 232 123 85 90 184 104 151 77 461 266
BHLHE41 139 35 28 22 20 39 83 26 82 37 133 150
BHMT2 196 50 32 27 24 27 123 32 70 31 113 73
BICC1 372 224 470 395 375 446 733 263 247 243 654 554
BICD1 391 102 118 84 56 75 141 41 42 36 144 123
BICD2 2322 576 668 444 504 484 1455 431 605 377 603 398
BICRA 221 73 114 122 107 59 283 84 102 49 103 49
BICRAL 188 109 235 202 234 278 689 188 160 155 184 186
BID 291 69 90 52 86 79 240 67 108 60 132 110
BIN1 836 189 434 244 447 232 1439 376 785 272 396 210
BIN3 291 69 95 64 84 88 301 80 147 68 146 83
BIRC2 1520 458 662 413 666 478 1561 352 462 280 735 553
BIRC3 54 30 8 3 20 20 45 9 14 9 149 138
BIRC5 553 197 920 426 67 31 46 11 48 59 343 235
BIRC6 1738 698 987 903 819 996 2808 932 668 723 1292 1122
BIVM 502 155 365 235 409 324 1139 278 456 192 409 274
BIVM-ERCC5 663 292 490 427 476 533 1579 449 543 316 600 503
BLCAP 618 222 386 287 398 362 991 281 569 288 456 360
BLM 58 34 162 108 10 13 6 2 3 7 41 27
BLMH 749 132 433 236 328 250 817 175 352 165 343 172
BLOC1S1 276 69 71 46 71 56 243 45 129 52 120 76
BLOC1S2 392 97 210 86 181 95 486 82 237 91 226 118
BLOC1S3 429 149 92 87 79 77 215 71 135 71 120 70
BLOC1S4 283 48 93 60 95 63 286 59 132 67 93 38
BLOC1S5 154 34 154 84 168 111 399 76 114 54 117 107
BLOC1S5-TXNDC5 5651 1669 2814 1847 2060 1717 4977 1533 2512 1443 2690 1692
BLOC1S6 978 309 597 441 617 528 1932 418 818 334 614 453
BLVRA 401 84 113 68 89 71 251 59 173 59 180 103
BLVRB 431 91 64 49 77 44 369 66 212 57 176 101
BLZF1 316 109 146 99 98 110 284 63 103 68 140 97
BMF 2 1 4 6 24 8 84 15 38 16 102 135
BMI1 1315 430 658 449 698 492 1542 369 589 394 479 329
BMP1 2076 750 849 706 826 628 1842 541 759 437 761 587
BMP2 61 8 16 3 6 3 10 5 3 1 29 19
BMP2K 338 204 173 204 94 161 313 124 81 71 150 177
BMP6 1431 256 199 101 126 114 290 84 184 74 270 116
BMP8A 46 21 4 13 2 11 17 8 7 2 4 7
BMPER 909 176 197 138 139 156 978 232 424 126 542 372
BMPR1A 237 57 94 51 74 69 206 69 80 45 105 58
BMPR1B 130 45 63 22 35 30 75 21 50 44 107 47
BMPR2 2890 1015 806 840 815 1020 1919 755 630 602 947 985
BMS1 919 266 358 276 260 280 710 194 307 163 349 232
BMT2 613 138 489 270 327 353 603 135 216 217 627 397
BNC1 1407 385 253 181 163 134 412 92 127 53 183 113
BNC2 1463 891 858 815 521 580 1254 456 300 258 793 768
BNIP1 116 31 62 37 42 31 143 28 77 24 80 48
BNIP2 718 246 392 280 389 331 1056 238 392 239 382 297
BNIP3 366 96 218 138 281 235 555 134 270 116 184 118
BNIP3L 2100 1108 913 924 1568 1532 3549 1018 1525 1076 1007 851
BOC 114 30 77 105 114 124 991 379 568 187 160 103
BOD1 866 178 475 234 385 242 1162 222 576 211 465 241
BOD1L1 1015 581 530 575 571 645 1609 567 438 409 516 555
BOD1L2 29 7 16 11 12 7 36 9 14 7 14 5
BOK 243 47 46 21 26 16 57 18 61 20 132 48
BOLA1 47 6 49 27 49 21 143 20 74 17 42 15
BOLA3 148 53 81 56 43 32 113 31 83 26 56 45
BOP1 184 36 47 27 22 23 82 16 41 16 43 16
BORA 157 48 211 83 61 47 153 32 66 42 114 62
BORCS5 60 20 53 43 45 43 114 45 42 30 44 33
BORCS6 28 11 16 17 24 15 94 23 70 18 23 19
BORCS7 334 109 226 136 197 224 574 137 289 128 182 155
BORCS7-ASMT 152 34 68 38 48 50 147 29 53 28 70 40
BORCS8 153 48 78 64 37 45 89 47 62 22 55 43
BORCS8-MEF2B 148 25 60 38 55 44 141 48 81 27 50 30
BPGM 328 88 139 99 90 74 246 54 168 75 189 145
BPNT1 233 55 131 68 90 69 289 77 167 47 121 94
BPTF 778 392 633 566 558 626 1477 650 508 430 638 621
BRAF 103 46 72 70 59 60 142 51 34 33 70 66
BRAP 509 197 256 200 198 198 562 114 229 117 236 157
BRAT1 548 120 266 136 174 144 591 164 293 125 261 120
BRCA1 170 62 552 337 88 81 200 66 84 69 189 112
BRCA2 70 68 354 258 38 53 83 31 16 42 85 124
BRCC3 330 93 165 120 130 135 309 104 140 55 112 95
BRD1 802 256 333 205 292 244 861 238 322 154 295 212
BRD2 3083 1082 1346 1210 1153 1105 2656 952 1178 733 1128 903
BRD3 548 177 404 347 403 354 1120 346 386 207 330 258
BRD4 704 314 419 466 338 324 832 372 344 231 377 375
BRD7 200 99 108 101 106 103 262 96 137 56 121 126
BRD8 467 123 469 309 232 263 600 160 252 130 311 215
BRF1 656 130 171 114 154 117 459 130 220 77 174 96
BRF2 301 76 106 62 79 74 312 58 152 56 147 90
BRI3 523 180 182 103 194 135 556 156 401 135 321 207
BRI3BP 103 8 37 23 22 16 100 27 26 16 31 6
BRICD5 79 12 31 15 28 17 109 25 43 20 24 14
BRIP1 115 58 233 151 30 26 50 10 18 11 130 134
BRIX1 410 110 169 116 119 99 294 71 108 68 105 75
BRK1 585 190 289 182 295 239 800 188 415 192 308 172
BRMS1 662 110 192 134 134 107 421 87 273 112 190 102
BRMS1L 178 41 141 74 102 94 333 68 121 59 104 57
BROX 421 199 437 307 323 293 719 185 298 192 415 327
BRPF1 289 74 109 90 77 61 254 63 97 41 116 74
BRPF3 1063 283 485 399 427 407 894 366 367 354 611 486
BRWD1 502 233 368 306 436 436 1424 368 338 265 426 348
BRWD3 168 101 197 163 172 176 443 138 125 59 183 233
BSCL2 482 167 268 221 229 225 765 225 403 220 215 156
BSDC1 840 273 392 304 398 353 1214 341 513 272 455 324
BSG 2830 961 1279 1019 1247 1044 2823 1051 1822 962 1222 853
BST1 503 162 118 92 48 41 89 24 54 19 234 197
BST2 76 20 12 8 7 8 15 1 4 1 33 17
BTAF1 1698 484 641 536 583 615 1689 518 414 444 848 586
BTBD1 1716 503 703 496 719 551 1706 402 679 336 752 487
BTBD10 326 120 280 163 215 204 515 132 241 116 246 175
BTBD11 335 67 59 28 69 64 196 64 64 43 12 12
BTBD19 54 21 30 14 22 34 58 22 15 19 76 39
BTBD2 1391 307 662 439 770 489 2099 607 1079 452 614 326
BTBD3 446 130 236 160 204 198 476 122 140 127 308 248
BTBD6 677 170 312 166 212 147 645 173 342 154 299 172
BTBD7 896 316 390 389 362 432 1169 351 381 291 487 387
BTBD9 192 58 75 52 107 78 261 79 118 64 159 82
BTD 144 51 78 47 47 44 164 50 110 70 76 56
BTF3 1004 376 489 365 482 411 1019 321 582 340 477 360
BTF3L4 305 114 281 188 297 235 584 154 264 141 258 183
BTG1 463 194 689 636 1076 928 2432 681 1108 653 372 229
BTG2 10 10 2 10 8 4 23 10 40 8 5 13
BTG3 374 83 169 84 81 62 266 40 113 31 210 110
BTN2A1 373 123 157 138 119 118 334 94 141 100 202 125
BTN2A2 94 20 31 29 15 22 62 17 31 17 107 90
BTN3A1 369 114 166 113 176 119 558 164 213 113 214 170
BTN3A2 262 68 139 87 96 102 473 103 218 94 164 125
BTN3A3 326 88 138 120 116 104 519 143 226 108 206 144
BTRC 371 86 160 130 152 168 467 136 175 108 257 157
BUB1 101 48 434 174 35 19 27 11 21 15 156 128
BUB1B 85 50 619 266 40 22 29 12 16 33 225 173
BUB3 1410 488 1109 624 577 455 1352 345 569 396 964 620
BUD13 192 81 132 75 81 63 211 60 118 47 116 68
BUD23 533 127 199 121 140 102 363 73 231 82 165 112
BUD31 704 169 328 251 264 213 584 160 321 142 283 167
BVES 354 155 209 192 235 306 542 250 210 187 226 226
BYSL 703 144 202 141 123 88 297 69 157 74 139 73
BZW1 1138 387 466 293 439 319 989 260 465 238 403 275
BZW2 1097 304 463 283 291 270 693 181 363 161 317 209
C10orf143 29 12 28 13 24 24 68 9 22 15 8 7
C10orf55 69 8 28 9 3 7 21 2 13 3 72 18
C10orf88 143 60 84 52 55 43 167 34 70 26 89 74
C10orf90 20 10 10 11 1 4 5 3 8 3 16 14
C10orf95 1 1 1 3 1 3 10 1 4 1 1 3
C11orf1 58 19 42 39 35 44 98 20 38 26 36 25
C11orf24 1936 654 646 491 444 443 1200 419 650 395 748 590
C11orf49 236 105 138 119 110 115 226 64 130 53 145 111
C11orf52 35 12 6 6 15 21 46 14 25 17 7 8
C11orf54 261 64 154 116 247 224 804 177 309 176 212 142
C11orf58 914 250 479 280 460 345 1175 267 545 247 504 308
C11orf68 460 158 358 272 376 280 884 239 452 222 468 353
C11orf71 37 15 50 30 56 47 156 34 46 25 33 27
C11orf74 124 37 75 57 76 59 205 31 84 36 75 53
C11orf80 60 21 27 17 20 7 33 13 14 5 40 23
C11orf87 338 93 175 278 87 85 113 18 18 12 11 9
C11orf95 394 91 284 167 239 197 1049 246 429 130 240 113
C11orf96 267 44 8 5 5 5 43 11 37 23 46 24
C11orf98 311 65 181 109 96 86 254 67 156 41 94 54
C12orf10 356 100 184 124 131 112 390 94 203 84 143 85
C12orf29 445 140 243 172 226 205 583 149 211 102 190 144
C12orf4 483 174 292 183 198 189 564 139 208 112 239 177
C12orf43 302 91 120 66 80 85 210 77 120 54 111 70
C12orf45 79 24 33 28 30 30 82 18 47 9 20 21
C12orf49 722 199 214 151 220 196 662 180 211 145 220 162
C12orf57 674 202 308 213 301 233 731 234 375 229 340 207
C12orf60 20 3 12 9 4 13 33 5 9 4 5 4
C12orf65 153 55 124 111 104 68 246 69 106 54 81 76
C12orf66 91 37 61 46 50 57 153 30 30 31 40 34
C12orf73 57 18 32 26 31 26 80 12 33 9 32 23
C12orf75 1305 306 362 135 208 95 214 46 148 113 630 354
C12orf76 49 14 39 30 81 44 106 19 38 19 41 24
C14orf119 620 193 339 237 294 246 889 226 451 223 448 253
C14orf132 1830 965 450 431 522 562 1668 446 597 305 864 791
C14orf28 24 12 14 19 23 12 74 28 40 13 52 38
C14orf93 48 20 62 42 57 49 244 52 72 28 48 27
C15orf38-AP3S2 716 277 492 397 449 443 1216 415 506 298 434 347
C15orf39 571 291 246 248 141 179 469 213 229 158 191 197
C15orf40 91 21 89 54 78 60 247 50 93 42 50 39
C15orf41 177 74 104 81 106 124 267 65 92 79 129 128
C15orf61 89 13 129 38 165 61 531 65 199 50 93 26
C15orf62 25 4 16 8 18 13 52 14 21 7 12 4
C15orf65 9 2 12 11 13 13 45 3 20 3 11 10
C16orf45 721 267 236 190 236 286 828 229 398 206 325 231
C16orf46 42 12 12 15 19 16 74 15 20 10 8 5
C16orf58 1471 425 504 431 437 415 1264 434 612 289 613 433
C16orf70 500 133 222 165 190 156 566 151 263 105 259 181
C16orf71 29 11 20 15 7 14 38 12 12 12 15 11
C16orf72 996 322 592 412 540 420 1271 269 507 263 459 344
C16orf74 73 13 10 9 11 6 27 10 21 7 24 7
C16orf86 13 5 13 6 11 2 44 10 16 1 11 5
C16orf87 78 36 71 37 49 45 122 25 68 28 108 80
C16orf91 194 38 58 37 54 31 169 31 67 33 56 32
C16orf95 25 3 25 2 21 12 62 10 22 5 20 3
C17orf100 10 4 5 4 9 11 12 2 6 3 19 10
C17orf49 341 84 132 123 119 101 328 70 163 68 134 102
C17orf51 517 168 224 192 221 151 556 161 220 104 221 119
C17orf53 59 27 65 57 5 23 23 5 14 6 36 24
C17orf58 53 21 35 30 50 25 219 27 104 26 54 30
C17orf67 31 8 16 6 11 15 41 7 18 10 19 8
C17orf75 98 30 109 60 79 69 194 37 82 31 72 62
C17orf80 434 92 305 193 284 221 708 153 233 111 262 171
C17orf97 10 6 7 11 8 13 19 4 5 3 5 7
C18orf21 220 58 81 56 67 67 130 30 64 43 85 52
C18orf25 535 216 237 200 223 213 503 140 190 97 229 199
C18orf32 421 87 229 142 204 163 599 111 265 90 184 109
C18orf54 58 30 220 177 67 75 175 51 46 32 104 101
C19orf12 490 94 234 127 307 202 900 234 509 193 326 195
C19orf24 336 66 112 61 86 56 254 59 187 57 125 48
C19orf25 471 114 219 132 149 107 406 93 232 76 186 92
C19orf44 178 52 100 62 60 60 217 66 88 38 84 54
C19orf47 232 46 85 66 57 46 134 53 72 56 102 58
C19orf48 666 152 514 307 191 153 459 98 206 90 242 122
C19orf53 595 171 245 188 217 186 553 168 272 115 268 161
C19orf54 53 39 73 73 57 71 145 76 56 39 80 65
C19orf57 9 2 11 7 4 4 16 9 3 4 8 6
C19orf66 383 84 165 126 191 145 386 116 174 111 233 151
C19orf70 289 77 124 76 93 54 263 67 169 67 127 71
C19orf71 110 9 17 14 24 16 60 20 39 10 20 9
C19orf73 1 4 4 2 1 1 5 3 3 5 2 1
C1D 81 27 48 26 38 46 135 22 35 13 52 34
C1GALT1 415 225 476 344 268 299 663 177 194 177 644 606
C1GALT1C1 380 83 292 171 158 182 661 171 422 152 165 96
C1GALT1C1L 7 1 7 1 2 3 18 6 7 7 6 4
C1orf109 313 82 239 150 184 154 550 132 203 115 133 113
C1orf112 73 26 147 78 29 32 65 18 37 20 68 38
C1orf122 859 142 297 164 302 186 648 136 362 140 314 141
C1orf123 561 150 234 158 176 135 548 130 291 101 253 162
C1orf131 235 79 103 61 79 85 279 50 106 40 75 77
C1orf159 140 26 58 34 35 32 92 34 74 12 61 32
C1orf174 351 99 187 92 140 114 412 110 202 95 171 91
C1orf198 1335 300 382 356 560 683 996 374 731 564 2576 1780
C1orf21 1358 557 623 591 1133 705 4172 689 1138 511 426 271
C1orf216 448 114 188 135 199 192 774 177 361 157 231 162
C1orf35 186 26 61 33 50 34 178 20 80 27 60 26
C1orf43 1682 406 785 486 651 468 1565 375 831 342 772 439
C1orf50 112 33 57 45 48 33 129 27 61 31 38 18
C1orf52 394 116 171 146 190 166 632 107 224 112 190 94
C1orf53 50 6 26 12 20 14 63 11 31 12 12 11
C1orf54 145 24 30 17 35 27 134 21 77 8 56 25
C1orf56 100 42 65 51 51 54 202 41 108 36 63 37
C1orf74 73 22 50 38 41 26 71 14 30 10 34 21
C1QBP 573 116 270 146 202 121 459 79 242 82 179 76
C1QL1 50 19 12 16 7 3 18 4 8 7 13 10
C1QTNF1 1353 499 245 349 130 212 392 161 482 153 462 352
C1QTNF3 64 3 20 8 6 6 9 5 2 4 41 12
C1QTNF3-AMACR 264 91 160 88 126 129 391 79 134 71 166 95
C1QTNF5 991 170 89 52 58 64 392 93 439 107 500 199
C1QTNF6 884 206 165 99 145 138 650 146 305 109 550 308
C1R 5294 1651 2405 1736 2646 1947 6758 2156 3784 1990 2680 1678
C1RL 1144 361 620 623 648 562 1374 428 654 456 650 502
C1S 6854 2081 2877 2012 2856 2264 7490 2277 3880 2203 3541 2210
C20orf194 450 140 271 236 330 331 1094 302 342 198 271 180
C20orf27 600 126 326 188 206 132 598 170 459 112 177 98
C20orf96 44 21 35 33 28 43 80 28 49 25 33 21
C21orf58 61 31 133 97 23 22 78 27 30 13 52 51
C21orf91 197 89 96 92 95 92 256 45 61 48 137 100
C22orf23 46 17 30 30 27 41 84 44 45 21 37 27
C22orf39 126 30 100 47 82 80 390 79 154 58 70 62
C22orf46 202 83 297 274 212 215 556 166 213 139 175 145
C2CD2 1288 273 230 180 295 357 1405 545 884 379 523 293
C2CD2L 160 29 45 57 44 48 215 65 81 29 54 49
C2CD3 409 147 303 204 163 190 368 125 108 116 200 169
C2CD5 388 141 414 221 310 227 738 196 235 145 353 239
C2CD6 16 4 7 7 6 5 11 5 5 4 9 6
C2orf16 42 13 24 13 18 16 58 14 9 9 28 20
C2orf42 123 56 97 86 91 85 240 41 64 31 78 52
C2orf49 421 146 221 138 276 267 843 187 248 150 246 167
C2orf68 181 68 180 162 217 192 514 136 210 128 193 154
C2orf69 446 199 309 199 213 189 687 173 231 143 215 173
C2orf74 101 26 62 51 82 59 261 43 97 36 65 36
C2orf76 40 15 11 8 7 15 67 13 19 8 25 10
C2orf81 38 12 24 24 32 19 76 25 37 14 31 15
C2orf88 1141 234 358 146 77 151 203 75 201 53 218 103
C3 3869 1272 1176 1039 1167 1315 5127 1429 1800 810 1772 1393
C3orf18 74 18 61 32 57 46 203 49 76 24 43 21
C3orf33 35 10 25 15 22 14 74 15 28 8 19 18
C3orf38 566 184 294 180 234 195 586 157 237 140 306 229
C3orf52 63 23 10 7 6 4 5 3 7 6 37 44
C3orf62 17 10 11 19 24 34 79 32 28 16 10 23
C3orf67 15 4 15 12 7 3 19 3 6 7 13 7
C4B 28 7 3 8 2 5 3 2 1 1 18 11
C4orf3 818 263 312 262 414 381 1270 281 593 247 392 303
C4orf33 63 23 37 23 19 25 63 16 33 17 47 36
C4orf36 4 2 10 1 5 3 11 2 2 1 2 3
C4orf46 115 49 278 146 73 83 218 68 86 74 157 173
C5 82 23 213 181 134 172 459 104 114 70 69 43
C5AR1 8 5 5 5 4 4 6 12 4 4 4 7
C5orf15 1363 496 581 418 525 464 1486 364 649 371 657 484
C5orf22 451 205 240 182 193 211 519 128 200 106 218 176
C5orf24 1139 417 691 564 718 727 2376 635 694 507 715 601
C5orf30 286 139 371 380 444 402 942 230 271 160 335 343
C5orf34 34 15 108 45 28 19 57 20 29 15 32 27
C5orf51 574 269 401 446 545 648 1867 519 629 387 401 434
C5orf63 20 9 25 24 31 31 52 19 10 8 31 21
C6orf106 1683 418 790 537 708 573 1963 543 1118 521 960 671
C6orf120 1424 522 883 555 1028 809 2958 685 1062 582 771 495
C6orf132 228 94 64 41 50 32 35 14 30 16 243 182
C6orf136 57 16 39 22 24 23 99 28 39 29 35 39
C6orf201 94 41 51 44 49 34 119 32 56 27 62 44
C6orf203 200 49 89 72 79 70 247 54 104 44 70 46
C6orf226 39 4 18 8 20 12 66 6 21 4 13 5
C6orf48 996 197 457 289 752 552 1636 372 699 348 459 206
C6orf62 1281 535 1006 796 933 756 1511 450 646 414 912 667
C6orf89 2605 838 1469 1145 1433 1288 4011 1158 1522 1004 1534 983
C7 5 1 5 3 27 7 655 50 383 62 6 2
C7orf25 209 53 134 86 102 92 291 42 147 52 128 69
C7orf26 427 94 181 119 162 134 474 139 214 119 136 95
C7orf31 6 3 8 8 3 10 12 5 5 2 8 7
C7orf43 342 90 100 92 64 66 192 60 93 33 86 55
C7orf50 626 112 308 169 236 132 414 78 239 60 271 121
C7orf55-LUC7L2 726 238 435 318 362 332 1026 286 407 200 393 340
C8orf33 819 218 405 198 373 317 988 258 457 203 267 183
C8orf37 18 17 30 23 20 18 46 13 15 16 23 18
C8orf44 15 9 10 10 20 20 50 13 10 9 15 20
C8orf48 87 24 43 27 31 30 85 19 65 16 46 17
C8orf58 151 38 95 81 95 67 209 44 92 66 199 123
C8orf59 182 69 105 62 93 81 203 43 114 51 94 61
C8orf76 354 71 136 96 137 103 300 64 158 35 120 67
C8orf82 111 30 89 45 102 35 220 40 157 33 68 35
C8orf88 82 40 75 53 64 42 117 22 46 17 43 33
C9orf116 16 4 8 5 2 9 20 2 18 6 5 3
C9orf16 339 79 160 100 191 103 471 147 293 109 130 57
C9orf3 181 39 38 27 32 14 60 12 22 15 135 79
C9orf40 168 36 165 64 57 30 196 22 80 17 105 34
C9orf64 210 57 258 162 185 133 423 95 174 84 176 101
C9orf72 132 48 59 58 65 74 124 29 36 28 49 38
C9orf78 688 185 304 218 269 226 810 183 351 156 249 199
C9orf85 87 15 66 31 50 65 159 32 64 26 36 43
CA11 20 8 1 1 1 1 6 4 5 4 9 11
CA12 1352 713 550 693 346 820 829 502 519 354 544 739
CA13 8 7 13 8 18 15 13 3 6 4 12 10
CA5B 151 64 90 82 97 143 282 112 108 74 79 52
CAAP1 161 55 133 95 104 110 305 57 97 74 76 81
CAB39 1087 359 568 383 551 446 1437 311 546 302 531 399
CAB39L 106 28 57 33 62 47 222 42 65 37 53 45
CABIN1 802 322 525 460 322 355 883 322 389 245 545 479
CABLES1 1056 212 78 73 93 168 232 102 158 94 333 265
CABLES2 419 145 55 49 22 37 78 32 30 35 86 64
CABP4 7 10 17 26 21 19 37 11 19 7 12 11
CABP7 85 23 26 40 37 24 74 23 52 30 27 22
CABYR 21 9 30 20 17 24 33 16 7 11 39 43
CACFD1 76 12 34 20 45 23 110 23 51 8 54 27
CACHD1 289 116 127 134 104 144 384 154 129 72 135 140
CACNA1A 10 7 15 24 10 34 29 13 19 9 16 22
CACNA1C 1171 329 509 518 551 740 1207 555 402 401 609 392
CACNA1G 75 38 48 75 100 250 223 205 86 281 7 12
CACNA2D1 298 151 181 183 142 156 375 87 86 64 147 126
CACNA2D2 3 1 2 1 5 9 26 5 9 5 1 2
CACNA2D4 5 4 11 5 12 6 23 2 10 5 6 5
CACNB1 116 37 52 47 58 53 115 41 39 36 58 48
CACNB3 156 52 78 69 80 65 175 83 73 39 89 67
CACNB4 72 16 5 8 6 6 29 9 7 8 113 67
CACNG8 6 3 1 7 7 12 21 9 9 10 7 6
CACTIN 819 182 278 151 215 118 679 125 336 130 238 109
CACUL1 857 281 452 370 436 414 1312 303 565 278 519 413
CACYBP 505 136 279 166 189 178 519 130 264 109 233 168
CAD 1426 534 1057 735 642 622 1876 641 695 418 644 488
CADPS2 213 31 64 25 53 53 192 38 59 38 98 46
CALCOCO1 706 241 173 211 299 325 987 304 407 216 528 394
CALCOCO2 1083 349 775 578 760 665 1955 535 948 455 627 438
CALCRL 5 1 42 36 81 49 473 90 161 46 25 23
CALD1 7563 2623 2947 2086 3299 2602 7615 2187 3192 1834 3955 2961
CALHM2 440 169 311 232 395 235 1278 336 622 266 451 294
CALHM5 157 35 182 100 126 125 296 67 119 67 420 175
CALM1 2877 962 1321 1000 983 907 2454 695 1148 692 1038 790
CALM2 1945 632 940 552 646 521 1341 334 834 444 1158 711
CALM3 2779 1091 1372 985 817 710 2005 699 1068 669 1386 1120
CALML4 117 53 62 58 73 89 208 57 78 48 67 72
CALR 4556 1541 2041 1651 1415 1250 3146 1031 1869 954 2031 1415
CALU 8177 3073 4113 3039 3222 2855 7302 2431 3720 2480 4169 3330
CAMK1 117 26 23 26 39 29 135 39 152 19 47 32
CAMK2D 798 369 449 381 516 508 1581 479 726 431 758 787
CAMK2G 614 201 343 192 229 199 689 177 302 195 391 309
CAMK2N1 725 331 41 74 48 99 171 73 94 64 116 104
CAMKK1 213 115 26 20 29 39 117 32 55 44 38 43
CAMKK2 1207 360 528 399 548 436 1496 427 663 331 584 385
CAMKMT 37 25 47 17 31 24 35 19 103 26 13 18
CAMLG 539 101 314 174 364 213 1031 199 492 218 247 147
CAMSAP1 898 245 263 219 237 208 586 192 218 163 251 216
CAMSAP2 889 377 671 537 639 615 1449 464 405 380 695 591
CAMTA1 211 64 77 51 48 49 142 39 75 29 98 73
CAMTA2 270 103 194 192 174 231 517 209 191 144 168 143
CAND1 2535 613 1366 804 1065 810 2714 588 968 559 1429 970
CANT1 1320 388 498 313 338 268 885 277 436 204 669 440
CANX 7278 2524 3449 2706 3370 2941 7548 2450 3768 2410 3520 2654
CAP1 3095 1042 1174 789 848 733 1769 568 953 580 1542 1071
CAP2 505 201 23 18 23 24 48 22 41 14 333 293
CAPG 670 148 155 88 98 46 207 52 117 45 312 160
CAPN1 1474 463 432 328 433 409 1153 396 692 364 720 534
CAPN10 203 30 71 40 75 36 217 41 121 38 100 34
CAPN12 309 166 78 97 54 97 91 70 60 71 141 166
CAPN15 1455 219 370 158 232 113 760 147 335 150 409 134
CAPN2 3129 992 1082 633 1089 715 2950 918 1569 855 1739 1136
CAPN3 153 17 26 39 31 64 126 43 40 19 20 21
CAPN5 582 238 191 219 193 230 629 294 388 196 239 201
CAPN7 353 116 242 126 218 177 589 124 239 128 207 122
CAPNS1 1693 733 679 640 665 604 1456 518 803 493 805 727
CAPRIN1 3657 1332 2054 1516 1534 1466 3880 1329 1835 1119 1824 1516
CAPRIN2 621 256 191 182 191 217 424 137 149 85 247 192
CAPS 46 10 20 13 39 22 132 32 54 17 21 6
CAPS2 7 5 15 15 19 10 45 13 14 20 10 11
CAPZA1 1833 697 1000 652 793 674 1705 453 883 492 1003 753
CAPZA2 1111 341 539 321 494 367 1246 271 608 288 572 387
CAPZB 2106 816 889 699 560 588 1379 502 753 498 994 817
CARD10 78 39 16 17 15 14 19 9 5 5 109 89
CARD14 7 1 7 5 14 17 47 14 12 12 10 6
CARD19 178 44 71 48 79 62 206 61 107 60 79 68
CARD6 44 36 118 109 133 161 668 193 253 199 270 245
CARD8 176 52 167 130 134 146 474 160 147 95 131 109
CARF 37 18 55 57 81 70 248 59 47 30 56 45
CARHSP1 934 278 316 269 271 170 732 160 279 149 431 230
CARM1 1082 352 534 377 417 348 1175 398 597 342 479 397
CARMIL1 478 239 249 375 179 230 324 104 133 93 207 162
CARNMT1 376 111 148 96 99 102 349 59 101 50 139 104
CARS 923 236 703 506 591 390 1362 308 597 295 463 300
CARS2 787 151 266 168 233 163 786 184 468 157 352 215
CASC10 27 3 19 11 41 16 60 16 24 14 15 12
CASC3 1216 503 771 512 521 523 1626 502 647 376 611 556
CASC4 2285 902 941 820 925 946 2289 790 1023 666 1283 1069
CASD1 241 57 175 110 134 144 488 105 163 82 190 94
CASK 533 186 394 341 314 401 744 217 238 189 257 218
CASKIN1 366 92 186 99 136 91 469 118 211 90 152 95
CASKIN2 218 47 109 95 117 71 270 76 151 68 126 86
CASP1 76 21 38 21 61 33 127 13 48 16 48 34
CASP10 41 23 59 47 36 46 108 34 49 26 69 61
CASP2 234 129 227 195 150 208 354 127 128 101 181 191
CASP3 576 137 399 227 441 300 1135 166 350 135 366 209
CASP4 436 105 226 209 252 246 539 155 269 138 275 157
CASP6 92 11 60 30 38 33 81 25 49 18 62 30
CASP7 395 98 280 147 257 178 781 161 364 172 296 161
CASP8 126 42 132 90 107 95 302 63 113 58 134 97
CASP8AP2 366 182 270 204 180 187 508 125 151 102 210 253
CASP9 384 66 66 51 87 61 207 63 77 42 52 30
CAST 1927 829 1169 1067 1307 1308 3281 956 1434 909 1159 1037
CASTOR1 60 15 45 48 85 58 258 54 91 44 35 17
CASTOR3 72 22 30 44 38 76 123 67 43 26 73 80
CAT 500 172 325 240 379 376 1213 339 759 297 220 202
CATSPERE 13 4 5 4 6 9 23 7 7 4 10 4
CAV1 3690 1788 2171 1813 2351 1781 5216 1667 2589 1749 2123 1958
CAV2 1199 519 543 454 731 620 1435 481 775 568 730 596
CAVIN1 7749 2601 2662 1936 2611 1749 5459 1843 3106 1733 4099 2784
CAVIN2 10 3 38 27 41 18 111 8 12 4 31 29
CAVIN3 651 117 225 74 216 91 650 109 428 95 389 175
CAVIN4 35 8 2 2 1 2 12 4 5 4 38 12
CBARP 143 35 12 10 10 10 30 4 21 6 18 9
CBFA2T2 387 133 220 202 219 250 634 239 213 157 261 195
CBFB 1184 342 398 233 335 308 839 195 335 184 482 315
CBL 778 316 424 410 299 366 640 268 183 219 456 448
CBLB 420 242 386 486 505 598 1713 573 474 251 308 339
CBLL1 558 284 308 276 255 292 678 219 257 140 264 216
CBLN3 83 32 40 62 98 106 246 91 75 50 75 98
CBR1 1104 259 453 302 362 281 1013 247 559 219 461 290
CBR3 66 14 54 32 32 30 187 26 124 18 121 63
CBR4 103 48 152 117 157 180 492 122 171 109 96 57
CBS 527 122 441 448 747 447 1795 426 834 340 241 121
CBWD1 53 17 19 22 24 22 55 18 22 20 12 19
CBWD2 34 14 14 9 23 19 55 11 29 15 20 17
CBX1 740 168 517 247 305 185 656 161 335 167 457 261
CBX2 13 1 35 25 23 9 50 8 11 3 11 6
CBX3 1068 339 778 456 579 478 1188 298 616 276 641 435
CBX4 261 78 179 110 141 94 366 86 161 50 108 60
CBX5 1557 658 1428 1192 744 749 1768 594 563 485 1306 1076
CBX6 731 215 330 249 293 234 1089 365 518 276 400 249
CBX7 72 15 46 24 86 62 384 80 163 48 73 54
CBX8 103 25 54 20 42 22 155 30 84 13 50 12
CBY1 342 83 191 101 142 134 402 91 205 73 150 97
CC2D1A 237 33 137 100 127 82 329 97 183 103 172 101
CC2D1B 416 116 238 159 192 185 602 169 289 134 273 176
CC2D2A 151 71 127 115 111 123 503 110 208 75 115 91
CCAR1 1167 403 741 541 530 621 1264 465 533 375 506 456
CCAR2 563 395 1299 373 637 481 460 379 1158 376 517 484
CCBE1 1256 676 632 457 532 586 1094 288 359 264 814 878
CCDC102A 53 9 21 20 19 10 64 7 30 15 57 26
CCDC102B 3 3 10 5 24 16 175 41 46 29 6 1
CCDC106 57 15 25 12 27 12 96 23 48 17 31 17
CCDC107 268 55 74 59 85 71 315 84 173 66 94 59
CCDC110 5 5 3 3 2 4 3 1 4 1 3 7
CCDC112 84 51 65 41 59 42 148 34 73 24 56 47
CCDC113 31 17 74 99 71 72 175 50 78 32 41 21
CCDC115 355 95 148 78 178 110 509 110 225 83 157 91
CCDC116 3 3 4 5 5 2 15 6 3 1 3 3
CCDC117 518 198 345 223 373 277 1001 223 405 157 374 279
CCDC12 58 14 20 20 22 15 73 10 31 21 32 16
CCDC120 3 5 4 2 3 1 5 5 2 5 5 3
CCDC121 14 7 14 7 22 19 102 26 53 13 14 10
CCDC122 44 21 58 84 62 81 106 48 34 31 51 47
CCDC124 617 157 300 169 215 141 608 140 330 112 288 129
CCDC125 69 20 77 66 72 72 215 54 81 26 64 48
CCDC126 73 17 66 50 86 71 348 60 107 44 78 48
CCDC127 233 56 114 84 110 110 362 89 159 91 122 82
CCDC130 312 67 106 77 111 72 281 101 138 56 105 63
CCDC134 24 8 23 25 9 11 33 11 15 12 13 12
CCDC136 102 30 37 62 81 96 205 69 43 51 59 69
CCDC137 708 153 286 178 159 133 407 110 232 72 218 102
CCDC138 65 13 81 44 35 20 76 19 25 9 25 17
CCDC14 547 233 590 588 398 525 965 394 248 277 475 363
CCDC142 195 43 86 65 70 65 203 64 81 50 110 74
CCDC144A 17 7 10 15 12 8 16 15 1 8 15 9
CCDC146 42 16 23 24 36 38 97 41 29 13 37 35
CCDC149 238 53 74 39 80 60 262 80 96 63 224 161
CCDC15 20 10 68 39 19 20 38 15 14 9 34 24
CCDC150 52 9 60 50 6 15 20 8 2 6 25 21
CCDC152 120 54 220 170 203 208 766 142 414 134 71 98
CCDC157 55 7 44 10 28 16 59 24 18 19 25 5
CCDC159 58 18 10 13 18 8 40 15 15 10 40 13
CCDC163 19 7 12 11 9 9 35 11 14 2 13 7
CCDC167 126 34 39 29 25 19 82 17 55 19 53 29
CCDC169-SOHLH2 12 3 10 9 12 10 37 7 14 11 7 4
CCDC171 9 2 46 26 14 20 48 13 13 12 16 13
CCDC174 175 50 86 56 66 80 217 52 63 38 67 51
CCDC175 17 1 6 1 8 2 21 3 10 4 9 5
CCDC18 65 32 182 112 32 66 92 35 46 27 53 66
CCDC180 48 11 22 33 41 32 122 33 47 34 27 23
CCDC183 10 7 4 6 14 12 43 13 16 10 9 1
CCDC186 157 145 157 138 124 123 393 127 104 78 224 299
CCDC189 21 2 9 9 4 4 5 5 6 2 4 3
CCDC191 17 6 19 16 29 35 70 25 21 28 27 30
CCDC22 198 68 77 36 55 39 212 57 112 38 107 61
CCDC24 42 14 13 12 15 11 13 8 12 2 9 8
CCDC25 570 174 401 307 361 279 1003 205 390 197 292 202
CCDC28A 60 20 83 48 84 74 186 37 74 27 88 42
CCDC28B 80 15 21 22 14 5 53 7 31 3 44 15
CCDC32 157 45 82 60 92 77 250 52 132 32 105 56
CCDC34 102 21 105 36 31 20 66 11 30 13 66 27
CCDC36 60 16 89 48 24 33 70 27 29 25 48 30
CCDC39 66 35 31 33 49 76 181 47 30 31 25 40
CCDC40 46 12 26 24 31 29 85 32 37 16 26 6
CCDC43 427 122 168 118 101 120 369 92 180 57 195 118
CCDC47 2195 591 952 603 868 717 2336 529 978 543 790 515
CCDC50 948 305 532 328 612 633 1683 440 763 421 920 718
CCDC51 96 24 43 26 28 27 97 14 56 13 29 14
CCDC57 177 39 102 65 77 64 174 52 64 48 79 47
CCDC58 87 32 44 42 35 30 88 16 45 21 42 31
CCDC59 287 94 181 97 125 109 315 63 108 67 118 99
CCDC6 1254 435 526 465 427 460 1015 342 414 266 484 480
CCDC61 68 11 59 25 22 13 84 23 65 11 45 16
CCDC66 72 23 59 56 52 66 164 57 65 15 48 58
CCDC68 8 6 14 11 12 10 28 5 7 3 5 13
CCDC69 53 19 291 479 934 763 3138 934 1677 723 43 14
CCDC7 43 15 31 13 30 23 93 17 27 5 23 17
CCDC71 203 36 90 55 49 49 149 48 89 29 74 31
CCDC71L 1993 444 606 385 435 400 1076 245 473 273 1304 837
CCDC73 123 43 66 41 54 57 155 32 70 39 50 35
CCDC74A 40 16 17 13 17 22 56 13 22 13 33 18
CCDC77 77 38 186 95 75 61 253 55 95 46 81 50
CCDC78 9 1 5 2 12 7 30 6 11 3 5 3
CCDC80 11846 4574 5663 4231 3515 1589 8350 1702 2961 1331 6728 4920
CCDC82 270 149 215 202 181 219 529 165 182 108 156 161
CCDC84 61 36 36 38 24 34 73 34 37 27 41 30
CCDC85A 126 20 56 33 43 52 175 48 88 32 86 23
CCDC85B 1309 164 559 148 531 144 1045 147 689 162 525 149
CCDC85C 116 38 96 45 34 26 79 21 49 16 131 90
CCDC86 865 225 275 182 164 150 389 118 241 96 147 122
CCDC87 8 3 4 3 2 4 5 3 3 2 1 4
CCDC88A 698 418 843 598 357 437 721 285 236 244 517 742
CCDC89 7 3 8 9 10 3 15 3 6 3 11 12
CCDC9 216 49 115 64 53 40 192 38 83 38 132 81
CCDC90B 414 124 214 144 223 172 606 115 228 112 221 126
CCDC91 125 44 85 52 68 86 201 50 81 43 99 77
CCDC92 616 218 174 183 243 220 693 338 450 238 297 297
CCDC93 892 263 444 317 399 424 1348 378 522 278 733 482
CCDC96 62 11 11 9 16 10 46 9 17 8 15 7
CCDC97 449 178 301 205 223 220 829 255 377 171 212 126
CCDC9B 121 52 33 34 43 77 169 46 140 25 316 227
CCHCR1 150 41 187 104 79 60 185 49 67 37 130 78
CCL11 262 44 15 6 46 59 54 21 37 68 165 46
CCL2 264 108 209 272 233 319 282 120 113 252 530 412
CCL5 13 5 2 1 1 4 7 2 2 1 3 7
CCM2 817 160 309 193 223 164 525 125 342 132 361 223
CCNA2 345 157 765 300 62 66 91 16 40 36 232 189
CCNB1 368 123 759 386 77 54 105 23 50 71 318 230
CCNB1IP1 305 97 224 179 388 324 854 181 388 157 187 114
CCNB2 105 39 410 177 23 21 19 6 17 29 126 105
CCNC 794 186 406 264 368 260 831 152 372 167 415 282
CCND1 5889 1911 843 883 475 802 1978 884 1138 1105 2257 1515
CCND3 742 184 265 168 215 157 680 171 342 112 266 197
CCNDBP1 410 98 177 105 182 147 503 87 240 107 226 122
CCNE1 201 33 52 38 18 23 32 9 7 15 58 32
CCNE2 125 47 90 78 21 24 30 7 12 11 80 36
CCNF 298 122 393 224 57 33 110 33 35 32 139 121
CCNG1 777 207 498 341 629 452 1878 444 787 432 485 367
CCNG2 77 33 253 177 333 292 849 170 295 121 200 161
CCNH 1122 291 181 140 125 143 318 74 153 96 146 125
CCNI 1546 587 793 641 789 707 1627 580 721 520 777 595
CCNJ 222 63 91 56 60 67 182 59 80 33 102 64
CCNK 967 394 474 411 333 315 748 280 331 248 442 366
CCNL1 1253 482 409 520 505 611 1046 336 326 434 676 513
CCNL2 1672 507 549 437 690 611 1975 650 647 435 642 419
CCNQ 359 75 105 56 75 41 183 47 97 45 105 65
CCNT1 1243 474 449 357 363 358 1048 250 306 220 445 299
CCNT2 862 329 398 317 363 331 951 247 260 158 357 308
CCNY 1564 453 598 446 678 556 1523 401 610 376 713 489
CCNYL1 870 321 290 260 309 292 668 197 308 191 387 401
CCP110 368 146 298 201 171 149 482 148 147 82 187 149
CCPG1 1586 504 823 690 1495 1361 4584 1080 1947 1081 828 658
CCR10 7 1 3 6 7 2 21 2 9 2 5 4
CCR7 31 10 10 25 6 21 44 12 17 2 6 9
CCS 316 49 90 58 67 54 219 47 162 36 117 56
CCSAP 218 67 181 107 85 78 226 53 82 45 116 82
CCSER2 1098 478 542 466 569 533 1453 415 514 355 639 575
CCT2 2381 549 860 505 537 475 1222 270 602 272 717 443
CCT3 2109 553 1042 666 688 623 1873 484 977 431 775 491
CCT4 2195 480 966 512 740 491 1780 350 898 371 831 501
CCT5 1872 523 991 601 656 632 1651 433 905 424 805 486
CCT6A 1996 549 978 574 717 574 1718 386 897 402 816 519
CCT6B 56 8 34 13 41 28 83 11 33 22 21 20
CCT7 2126 570 1038 680 672 550 1625 456 918 451 849 549
CCT8 1358 380 673 396 436 369 1054 224 574 237 564 334
CCZ1 33 15 23 17 18 22 49 14 25 17 16 22
CCZ1B 40 12 23 21 22 27 46 15 20 11 19 13
CD109 4603 1980 2360 1586 1410 905 2720 728 1002 960 2077 1886
CD14 44 15 1 4 5 4 21 3 20 3 13 10
CD151 2251 850 854 758 673 539 1552 601 1063 582 979 752
CD163 10 1 43 21 31 23 22 3 14 13 6 7
CD164 4067 1424 1933 1336 1987 1676 4945 1334 2288 1264 2075 1506
CD226 3 1 4 4 5 6 9 4 4 5 1 3
CD248 6134 2218 2739 2286 2200 1643 5273 1996 3321 1722 1695 1484
CD27 8 9 30 5 15 17 15 15 55 12 7 8
CD274 36 6 5 6 8 4 11 2 7 1 15 25
CD276 2386 896 755 634 624 787 2613 1039 1728 754 1101 795
CD2AP 239 148 198 153 181 199 443 132 183 118 215 261
CD2BP2 857 241 343 222 279 216 813 214 415 185 403 229
CD302 391 156 285 275 878 1022 4090 1314 1507 795 223 150
CD320 454 125 344 193 175 125 547 130 335 126 139 93
CD34 22 5 8 9 44 19 1069 226 529 69 21 15
CD36 15 27 1 4 5 31 189 86 363 64 12 16
CD3EAP 709 195 191 160 154 152 395 152 191 115 261 139
CD40 32 6 9 10 8 8 37 6 17 6 16 7
CD44 3048 1401 1973 1933 1199 1607 3109 1152 1538 1096 1846 1668
CD46 1751 502 643 439 668 653 1949 553 863 490 967 583
CD47 1302 393 682 406 653 577 2174 482 790 381 711 552
CD55 729 140 282 213 262 223 458 105 205 92 261 118
CD58 172 43 80 36 55 47 173 28 82 41 83 59
CD59 6294 2394 2155 1742 1650 1438 4336 1215 2516 1541 2584 2144
CD63 2362 748 960 683 770 575 1787 549 1205 591 1163 771
CD68 689 308 263 284 175 310 768 374 441 233 271 320
CD72 16 5 3 3 5 4 33 15 11 6 5 9
CD81 2105 823 840 735 907 812 2722 1039 1700 850 912 771
CD82 516 144 68 85 72 73 381 99 200 94 266 177
CD83 37 8 31 17 35 26 129 23 54 14 18 13
CD9 527 156 84 51 55 45 148 41 103 65 239 166
CD99 15 9 25 6 55 6 17 5 10 3 15 6
CD99L2 1548 442 680 487 599 541 1976 525 1010 454 669 487
CDADC1 117 20 76 60 105 73 301 73 122 32 56 37
CDAN1 300 71 155 91 123 98 357 93 146 62 106 77
CDC123 693 178 310 240 233 209 602 145 243 161 288 185
CDC14A 17 9 29 31 22 18 59 22 17 4 22 18
CDC14B 509 199 137 101 274 171 674 188 344 192 361 302
CDC16 683 219 392 296 310 277 791 206 349 209 419 293
CDC20 193 68 533 247 38 13 25 5 21 20 180 128
CDC23 409 123 367 201 222 155 590 113 231 102 262 202
CDC25A 74 13 31 21 4 5 13 4 7 4 24 19
CDC25B 481 191 888 550 275 275 988 376 433 221 502 433
CDC25C 20 5 117 56 7 2 3 1 4 5 28 22
CDC26 32 5 11 5 9 6 37 4 11 3 11 5
CDC27 1632 489 1053 586 643 557 1610 424 672 453 886 715
CDC34 451 84 175 113 158 94 385 90 201 65 180 94
CDC37 2108 638 790 666 551 506 1302 433 730 417 758 499
CDC37L1 289 112 146 103 128 100 346 72 149 85 99 73
CDC40 372 113 199 137 166 140 451 109 164 108 183 127
CDC42 902 381 437 327 409 362 849 243 509 300 544 393
CDC42BPA 1302 556 1226 914 966 862 2065 657 729 562 946 775
CDC42BPB 3013 1090 1119 910 963 783 2125 683 932 567 1120 900
CDC42EP1 685 218 530 463 484 373 1214 446 523 310 630 403
CDC42EP2 392 139 181 251 208 191 427 127 190 75 341 161
CDC42EP3 956 668 926 1109 682 1103 753 320 335 621 1644 1620
CDC42EP4 128 74 280 230 229 191 989 253 478 224 157 200
CDC42EP5 251 26 40 7 81 10 167 16 102 13 131 25
CDC42SE1 1247 473 448 325 350 339 867 238 386 181 568 345
CDC42SE2 658 223 277 188 289 205 675 110 243 123 214 144
CDC45 179 36 192 107 10 14 9 2 4 2 94 46
CDC5L 743 246 480 306 283 283 858 214 339 203 431 315
CDC6 349 98 271 169 27 33 71 19 28 38 158 92
CDC7 105 31 276 164 47 37 69 12 38 16 132 72
CDC73 817 284 480 336 342 388 967 243 305 237 408 339
CDCA2 166 71 403 211 48 35 42 16 13 29 111 108
CDCA3 56 26 189 101 14 11 13 2 9 13 65 55
CDCA4 411 107 325 150 68 50 167 39 72 40 203 101
CDCA5 373 104 523 263 43 35 49 16 23 38 188 118
CDCA7 57 23 89 41 12 9 11 8 9 2 37 18
CDCA7L 734 200 457 258 188 177 422 111 194 98 405 251
CDCA8 162 50 443 200 31 18 37 10 23 16 146 115
CDCP1 143 61 19 10 8 6 8 1 2 2 207 184
CDH10 22 2 14 2 4 2 8 1 4 3 9 2
CDH11 4193 1209 1546 920 1190 1113 2476 803 1097 831 1814 1241
CDH13 984 488 361 425 440 508 913 364 384 711 528 519
CDH18 505 129 259 143 241 149 731 130 214 93 285 216
CDH2 2564 689 752 595 464 548 885 280 285 333 984 695
CDH24 315 107 154 131 42 86 110 65 48 32 88 80
CDH4 101 32 89 72 72 63 27 22 8 26 38 28
CDH6 113 20 56 47 17 52 37 23 13 14 63 31
CDH8 132 86 12 38 4 22 27 13 7 15 90 156
CDH9 25 4 25 13 23 14 80 11 19 7 39 22
CDHR3 11 12 8 11 9 14 54 12 20 15 9 5
CDIP1 182 62 34 43 55 65 168 66 77 50 84 70
CDIPT 1142 327 474 350 578 401 1590 383 800 315 511 293
CDK1 290 103 603 256 60 45 102 23 36 55 254 135
CDK10 446 122 173 150 113 112 362 125 162 72 192 113
CDK11A 89 44 41 53 46 51 116 30 50 40 56 41
CDK11B 168 84 101 98 95 95 207 80 98 75 79 80
CDK12 1143 577 708 596 443 550 1188 445 368 305 536 502
CDK13 1120 309 438 426 445 478 1100 416 345 281 498 351
CDK14 1648 506 984 476 835 573 1561 379 573 357 894 621
CDK15 208 93 22 28 15 18 195 59 173 26 187 164
CDK16 1667 567 735 603 483 477 1190 397 603 350 662 526
CDK17 1751 462 462 304 418 302 1021 201 230 183 494 354
CDK19 307 137 314 221 344 336 763 183 224 179 292 232
CDK2 361 132 311 213 79 63 154 39 75 49 294 195
CDK20 53 8 23 14 16 22 37 22 15 13 32 26
CDK2AP1 1568 543 671 480 507 440 1346 379 686 377 739 566
CDK2AP2 230 38 89 73 73 66 254 76 154 72 127 63
CDK3 44 15 13 19 29 20 70 24 41 19 40 22
CDK4 1245 323 632 427 466 359 1269 299 705 270 631 387
CDK5 126 34 63 43 39 46 175 28 67 24 55 34
CDK5R1 155 47 40 30 20 35 70 20 25 8 44 31
CDK5RAP1 240 87 108 100 62 64 190 57 111 50 102 80
CDK5RAP2 597 229 560 388 249 223 675 222 276 162 426 359
CDK5RAP3 664 165 277 204 222 217 656 229 280 147 312 193
CDK6 1178 551 413 402 311 379 770 266 252 288 480 644
CDK7 267 72 120 57 92 78 142 33 67 36 152 95
CDK8 221 83 126 91 78 83 159 40 49 40 111 86
CDK9 855 206 285 226 268 222 710 210 316 182 283 193
CDKAL1 138 45 97 57 71 60 186 56 77 32 108 85
CDKL1 60 43 46 38 32 23 53 18 18 17 57 40
CDKL3 29 11 17 17 16 23 60 15 22 12 16 12
CDKL5 62 40 8 16 16 26 30 20 4 14 18 21
CDKN1A 2030 642 174 177 154 121 471 138 281 102 264 174
CDKN1B 284 111 423 236 357 255 1079 221 407 132 336 245
CDKN1C 66 8 17 5 65 8 109 20 80 26 27 13
CDKN2A 282 73 104 95 101 94 322 99 223 92 138 89
CDKN2AIP 267 68 148 94 147 120 462 89 141 67 167 77
CDKN2AIPNL 176 44 119 82 64 53 196 28 103 44 76 42
CDKN2B 270 177 142 146 177 198 845 242 308 210 479 218
CDKN2C 256 54 474 181 131 80 474 102 319 100 219 143
CDKN2D 41 22 82 41 29 12 92 18 48 16 50 18
CDKN3 141 43 145 75 23 17 33 7 15 12 83 68
CDNF 11 2 10 13 9 16 35 9 7 7 4 4
CDON 51 25 34 33 71 96 922 309 432 251 42 56
CDPF1 56 33 58 47 60 28 128 33 50 17 56 28
CDR1 94 48 54 59 27 120 187 84 139 117 59 71
CDR2 893 223 380 260 392 307 979 229 420 256 506 315
CDR2L 2231 598 402 297 336 225 910 292 463 220 462 312
CDRT4 43 8 28 22 21 22 47 14 14 10 37 24
CDS2 573 148 270 213 308 257 1067 291 419 237 339 241
CDT1 174 21 157 85 18 15 44 10 21 15 99 38
CDV3 3040 1034 1081 778 991 820 2398 767 1186 624 1459 965
CDYL 688 253 385 304 346 248 771 188 320 170 251 146
CDYL2 187 71 33 37 31 24 63 18 15 23 36 32
CEACAM19 165 26 12 28 31 32 82 38 36 16 22 26
CEBPB 1914 446 660 421 640 348 1690 335 1162 272 462 233
CEBPD 1004 214 492 275 719 274 1467 259 865 211 374 144
CEBPG 576 170 518 328 511 303 1385 244 502 204 287 191
CEBPZ 1405 407 537 353 409 358 1096 229 411 209 403 299
CELF1 1326 523 699 638 605 678 1451 525 575 415 619 603
CELF2 323 157 237 242 941 786 3484 905 999 475 193 174
CELF6 13 6 8 12 23 29 128 42 39 10 25 6
CELSR3 45 29 33 36 34 26 72 28 17 21 32 22
CEMIP 10253 4052 219 256 94 314 109 57 80 76 8930 6991
CEMIP2 1695 475 323 286 302 306 666 154 209 221 654 432
CEMP1 128 25 33 20 29 28 177 71 159 33 121 50
CENPB 2404 612 1062 566 755 485 2035 567 1287 483 1118 551
CENPBD1 151 42 124 94 134 97 367 93 179 100 118 75
CENPC 105 54 95 58 46 71 177 54 71 41 65 76
CENPE 72 90 639 384 50 53 123 29 36 38 193 265
CENPF 299 228 1880 1097 113 111 126 52 65 144 594 622
CENPH 94 17 138 76 19 10 55 7 23 22 47 24
CENPI 57 24 173 73 17 12 19 11 7 10 58 51
CENPJ 167 54 195 150 52 85 169 61 48 58 107 93
CENPK 114 37 203 110 15 19 38 14 20 15 86 47
CENPL 149 49 256 104 45 32 129 34 51 42 105 76
CENPM 88 13 124 55 4 8 7 2 5 7 42 18
CENPN 1065 248 718 424 229 212 547 207 238 151 349 206
CENPO 836 286 674 384 216 197 553 188 276 149 442 283
CENPP 164 45 176 73 66 58 209 58 79 33 85 57
CENPQ 64 21 100 58 30 25 82 17 34 19 62 44
CENPS 114 21 121 75 85 66 229 43 76 41 62 42
CENPS-CORT 68 9 61 42 42 44 145 21 50 29 31 22
CENPT 434 124 198 129 137 155 464 158 213 116 199 130
CENPU 198 65 359 201 56 44 107 25 52 30 127 100
CENPV 51 10 20 11 10 15 29 4 15 9 19 16
CENPW 84 20 79 31 10 10 20 3 16 7 38 25
CENPX 343 83 204 114 99 67 282 63 164 70 133 68
CEP104 576 200 258 236 223 232 701 250 260 179 241 223
CEP112 128 32 37 38 44 39 138 34 67 20 85 56
CEP120 240 95 321 204 180 164 569 114 168 115 176 131
CEP126 84 43 79 80 110 121 358 135 135 114 86 111
CEP128 103 23 117 56 17 15 53 10 17 8 39 22
CEP131 198 40 95 53 39 31 134 48 60 21 77 24
CEP135 47 44 62 45 25 37 72 27 25 17 77 57
CEP152 59 32 139 76 23 19 45 17 10 20 77 77
CEP162 88 42 79 52 62 76 186 59 67 35 73 67
CEP164 715 230 312 268 269 292 738 245 278 199 255 167
CEP170 575 236 370 261 238 234 554 160 199 125 555 380
CEP170B 1022 236 419 301 320 208 763 244 409 200 446 297
CEP19 56 15 55 53 97 73 273 44 94 33 46 27
CEP192 526 209 496 373 297 334 850 241 197 169 323 253
CEP250 365 204 311 296 240 310 660 235 284 168 316 270
CEP290 355 185 347 343 259 330 632 181 152 138 179 213
CEP295 297 110 254 199 194 177 461 137 125 113 196 183
CEP295NL 13 3 2 8 3 5 10 5 1 1 4 3
CEP350 852 427 789 704 744 816 2101 665 532 556 641 621
CEP41 172 56 171 99 84 67 190 57 87 32 118 94
CEP44 55 36 154 80 82 89 355 93 109 53 70 76
CEP55 298 121 748 377 55 40 53 7 26 44 283 212
CEP57 312 83 423 241 275 207 712 147 254 113 281 201
CEP57L1 129 58 144 91 82 63 171 52 56 34 80 58
CEP63 286 109 299 204 253 238 702 181 306 130 180 137
CEP68 367 188 234 205 277 278 838 230 294 145 150 134
CEP70 186 61 127 86 112 99 228 59 72 47 129 101
CEP72 53 8 47 30 12 17 32 6 13 10 21 17
CEP76 111 26 103 57 44 48 157 47 67 38 76 37
CEP78 247 60 238 111 67 72 142 39 59 30 110 69
CEP83 209 91 151 106 87 91 218 51 100 51 74 58
CEP85 204 70 192 107 66 66 209 86 84 41 135 85
CEP85L 203 85 87 85 115 96 294 43 71 43 86 81
CEP89 226 62 130 112 113 85 259 83 110 74 111 72
CEP95 222 89 166 118 128 146 356 99 115 75 113 111
CEP97 129 53 152 77 89 90 223 61 44 51 124 81
CEPT1 354 101 226 167 257 170 722 124 352 150 215 138
CERCAM 3358 1082 1183 900 622 522 1838 575 1146 459 1546 981
CERK 1720 360 467 311 499 405 1509 343 593 294 692 340
CERKL 249 124 147 103 116 159 339 110 181 86 173 127
CERS2 1594 520 651 506 648 556 1918 542 936 456 598 472
CERS5 505 142 218 160 207 152 508 102 212 122 230 143
CERS6 1602 607 1096 1023 1300 1423 2858 710 891 779 782 603
CES2 416 180 259 238 267 248 577 183 254 166 216 185
CES4A 46 16 2 5 5 5 16 10 10 2 26 26
CETN2 532 186 222 196 169 189 462 118 293 127 237 188
CETN3 85 21 89 52 61 56 240 37 91 24 96 33
CFAP126 40 11 25 25 37 31 125 35 37 22 20 14
CFAP157 17 7 13 14 10 8 26 7 17 4 11 5
CFAP20 341 74 121 76 91 67 292 60 122 52 166 87
CFAP298 345 70 177 95 128 81 331 69 164 59 136 80
CFAP300 62 5 52 42 40 32 119 15 39 24 29 17
CFAP36 298 68 128 88 133 108 315 59 172 69 123 72
CFAP410 349 58 94 38 77 43 256 52 148 74 132 67
CFAP44 143 49 132 125 85 164 391 190 162 83 126 82
CFAP58 37 23 2 10 6 15 5 4 4 6 8 14
CFAP69 52 19 14 50 33 91 115 40 39 22 43 24
CFAP70 17 2 11 6 9 13 51 19 15 17 7 1
CFAP73 157 21 57 25 39 18 127 24 74 14 55 19
CFAP97 989 340 622 478 577 502 1286 350 429 313 598 577
CFD 65 6 23 12 114 50 1408 253 1208 157 30 4
CFDP1 516 159 238 135 223 158 638 134 337 109 257 149
CFH 2180 694 1245 1143 1469 1346 3113 851 1456 958 1109 830
CFHR3 25 10 14 14 16 17 32 10 15 16 15 11
CFL1 3210 1253 1656 1207 1124 1025 2023 813 1266 828 1584 1134
CFL2 1272 424 515 379 510 471 1392 288 576 305 1067 842
CFLAR 1105 415 388 476 658 931 2069 847 815 556 471 407
CGAS 69 22 26 17 13 11 45 10 14 11 41 20
CGGBP1 1888 650 1401 1073 1460 1211 3392 910 1251 852 1304 995
CGREF1 43 5 18 10 8 5 26 7 28 7 19 7
CGRRF1 187 34 97 55 96 69 221 54 92 46 79 49
CH25H 107 33 180 72 17 36 28 11 17 18 247 221
CHAC1 66 16 370 272 197 117 197 40 87 73 100 61
CHAC2 60 15 44 26 14 13 61 11 32 13 15 10
CHADL 24 7 8 9 9 8 19 8 11 6 13 5
CHAF1A 273 64 298 198 46 49 186 43 88 60 167 107
CHAF1B 111 56 167 95 26 33 38 17 21 15 107 83
CHAMP1 714 325 349 360 280 369 672 258 260 247 305 332
CHCHD1 282 45 134 68 85 52 263 40 143 38 139 68
CHCHD10 34 6 15 12 4 8 19 9 63 18 13 10
CHCHD2 423 106 211 126 149 107 366 87 209 94 231 113
CHCHD3 440 113 236 174 153 135 380 130 227 107 220 180
CHCHD4 113 20 53 28 35 22 75 23 56 11 36 30
CHCHD5 130 34 58 44 46 33 106 15 68 11 70 32
CHCHD6 146 28 65 20 34 19 74 14 49 15 51 23
CHCHD7 457 119 155 139 196 177 427 103 169 101 116 69
CHD1 679 291 412 321 292 298 786 199 183 153 243 269
CHD1L 861 230 439 245 250 247 561 133 291 168 371 268
CHD2 697 330 745 734 800 742 1828 566 555 426 860 724
CHD3 1721 536 539 464 431 414 1400 470 682 351 904 643
CHD4 1445 364 1637 1136 1013 995 2538 859 1183 665 1563 1226
CHD6 367 182 335 307 372 361 934 281 235 204 434 382
CHD8 1130 476 632 492 506 507 1239 484 402 306 598 530
CHD9 812 339 713 622 756 763 2678 844 631 619 599 621
CHEK1 191 78 349 190 128 97 304 71 104 45 173 124
CHEK2 117 17 124 77 50 38 146 32 66 23 78 61
CHERP 1103 336 327 292 241 224 712 249 360 211 283 194
CHFR 597 228 148 110 138 135 337 114 196 94 231 130
CHI3L1 84 100 15 50 2 17 8 11 5 26 49 107
CHIC1 141 73 105 99 136 144 461 103 129 88 140 127
CHIC2 200 48 139 60 119 59 285 49 121 49 150 76
CHID1 877 202 393 271 270 252 838 231 478 186 363 231
CHKA 176 36 62 62 92 82 314 104 163 75 74 39
CHKB 220 66 97 68 54 58 183 70 135 40 151 88
CHKB-CPT1B 229 64 102 74 70 75 218 85 139 49 166 90
CHM 553 206 302 221 284 271 794 195 258 166 308 208
CHML 123 44 181 144 127 119 227 64 69 64 149 111
CHMP1A 1472 341 503 309 375 274 1085 288 541 258 623 324
CHMP1B 4709 1600 412 352 458 516 1447 371 582 309 360 249
CHMP2A 679 218 231 169 178 184 494 136 269 129 327 234
CHMP2B 752 253 308 206 309 332 984 211 458 200 520 386
CHMP3 1745 621 664 439 628 518 1820 390 822 395 939 655
CHMP4A 283 74 208 108 146 105 368 78 193 72 170 87
CHMP4B 1104 346 383 270 394 308 983 268 541 257 592 407
CHMP5 382 133 203 129 179 154 461 104 184 119 227 161
CHMP6 372 100 113 73 82 77 280 75 163 61 189 126
CHMP7 870 183 327 253 270 255 882 195 397 201 339 209
CHN1 226 40 184 83 51 52 137 30 76 27 114 44
CHORDC1 295 92 117 104 99 119 320 107 120 60 132 79
CHP1 834 314 511 432 685 557 1679 536 900 414 510 384
CHPF 3759 771 1443 874 1505 1013 3695 1058 1878 686 1671 719
CHPF2 2457 689 537 401 390 394 1465 433 779 435 1102 707
CHPT1 419 99 162 105 156 129 529 100 304 81 183 89
CHRAC1 260 118 170 156 148 168 408 116 149 117 180 205
CHRDL1 392 141 293 124 94 84 401 149 434 266 198 155
CHRNA5 12 1 15 8 7 9 25 3 9 5 7 7
CHRNB1 14 3 17 11 33 12 64 10 29 7 7 3
CHRNE 17 8 5 12 9 4 20 9 10 14 12 9
CHST10 217 34 87 57 72 69 242 50 121 44 93 46
CHST11 465 150 248 202 218 290 769 212 287 195 313 166
CHST12 457 107 133 75 121 90 343 96 189 91 149 78
CHST14 553 159 247 206 275 222 848 185 330 147 319 197
CHST2 523 88 227 107 347 186 780 232 557 209 59 36
CHST3 2870 911 598 464 508 537 2064 604 853 354 446 312
CHST7 122 22 56 35 134 53 514 94 244 38 37 20
CHSY1 3869 1366 785 512 473 411 1074 299 356 266 640 427
CHSY3 221 27 94 43 98 56 251 45 74 46 59 27
CHTF18 209 45 219 105 19 14 68 19 28 20 99 36
CHTF8 1018 338 612 397 496 388 1284 298 585 269 538 304
CHTOP 534 160 386 189 241 161 590 130 275 89 290 151
CHUK 658 157 349 184 218 152 631 98 257 142 285 164
CHURC1 1239 385 682 455 828 697 2253 455 922 491 616 366
CHURC1-FNTB 404 127 212 146 154 125 493 117 233 101 267 153
CIAO1 1247 304 487 324 531 407 1322 356 622 328 457 316
CIAO2A 330 87 190 129 149 109 442 94 228 62 203 117
CIAO2B 444 79 141 98 126 77 346 71 179 53 160 70
CIAO3 257 38 115 47 90 78 275 69 166 54 139 73
CIAPIN1 462 77 231 106 178 130 494 77 266 77 189 79
CIART 68 27 18 8 12 23 35 13 18 10 32 20
CIB1 657 153 251 148 157 97 436 89 294 122 299 154
CIB2 46 12 8 4 6 2 12 2 6 1 32 15
CIC 482 161 321 266 263 202 838 313 448 280 570 389
CIDEB 244 74 126 76 97 76 227 75 108 48 102 51
CILP2 194 13 53 8 48 35 61 26 29 18 114 21
CINP 368 119 188 137 111 103 305 81 167 76 147 88
CIP2A 168 53 389 194 42 37 85 23 23 34 135 110
CIPC 173 44 115 76 110 113 373 86 150 55 152 93
CIR1 226 98 118 121 116 143 386 115 167 96 171 149
CIRBP 1935 829 1005 871 794 848 1705 586 815 426 734 546
CISD1 255 74 141 76 105 55 272 40 132 57 196 142
CISD2 348 80 172 97 113 95 320 75 163 66 169 91
CISD3 495 152 271 207 196 201 587 191 334 143 290 204
CISH 16 5 12 11 17 18 56 22 30 21 23 17
CIT 226 125 621 386 50 38 73 33 22 45 220 266
CITED2 1614 626 388 486 811 842 1596 486 599 577 1441 1332
CITED4 141 29 10 9 5 3 27 5 33 3 10 7
CIZ1 1485 549 802 670 658 568 1804 702 836 535 711 580
CKAP2 323 146 734 449 106 136 266 95 116 142 391 377
CKAP2L 136 75 457 207 30 21 19 11 16 23 160 106
CKAP4 4583 1765 2360 1599 1393 1200 3078 1019 1760 1028 2201 1698
CKAP5 1675 574 1722 1041 791 677 2153 619 845 501 1114 857
CKB 121 49 7 18 14 20 116 23 70 11 47 55
CKLF 238 49 121 68 87 53 204 48 82 46 122 69
CKLF-CMTM1 158 27 78 38 56 27 128 26 53 25 88 46
CKS1B 35 6 32 17 13 6 38 5 21 10 22 11
CKS2 152 44 198 103 42 31 116 25 59 36 107 59
CLASP1 909 320 560 538 466 497 1134 426 421 302 570 431
CLASP2 282 94 191 109 120 101 373 80 125 49 161 120
CLASRP 218 56 102 82 69 52 222 73 116 61 130 70
CLBA1 89 22 50 36 62 56 97 36 51 17 37 17
CLCC1 701 266 558 429 462 432 1330 403 509 367 411 321
CLCF1 504 153 100 85 64 62 95 38 38 30 93 70
CLCN2 204 68 30 29 18 20 72 22 27 13 23 17
CLCN3 930 337 595 477 513 533 1668 399 599 390 474 312
CLCN4 60 25 49 48 112 69 665 122 191 70 68 47
CLCN5 524 167 257 218 193 224 926 293 353 175 373 238
CLCN6 421 126 151 132 176 214 668 262 328 179 280 243
CLCN7 1024 289 369 270 299 297 1346 451 788 276 562 311
CLDN10 17 1 2 3 3 4 11 10 5 4 2 2
CLDN11 2735 1131 593 801 954 1162 3518 1293 1266 908 1678 1407
CLDN12 313 126 240 169 205 251 611 147 240 126 466 263
[truncated: 10,111 more rows]
