# Supplementary material for: Crucial lncRNAs associated with adipocyte differentiation from human adipose-derived stem cells based on co-expression and ceRNA network analyses
Source: PeerJ. 2019 Sep 6;7:e7544. doi: 10.7717/peerj.7544 (PMC6733242; doi:10.7717/peerj.7544)
Supplement: Supplemental Information 4 [file peerj-07-7544-s004.csv]

lncRNA	lncRNAchange	miRNA	mRNA	EntrezID	miRNAchange	mRNAchange
LINC00211	DOWN	hsa-miR-124-3p	ELOVL2	54898	UP	DOWN
LINC00211	DOWN	hsa-miR-124-3p	GPR85	54329	UP	DOWN
LINC00211	DOWN	hsa-miR-124-3p	PTPRB	5787	UP	DOWN
LINC00211	DOWN	hsa-miR-124-3p	TFEB	7942	UP	DOWN
LINC00211	DOWN	hsa-miR-124-3p	RBM47	54502	UP	DOWN
LINC00211	DOWN	hsa-miR-124-3p	TNFRSF11B	4982	UP	DOWN
LINC00211	DOWN	hsa-miR-124-3p	OAS3	4940	UP	DOWN
LINC00211	DOWN	hsa-miR-124-3p	EPG5	57724	UP	DOWN
LINC00211	DOWN	hsa-miR-124-3p	RASSF5	83593	UP	DOWN
LINC00211	DOWN	hsa-miR-124-3p	KANK1	23189	UP	DOWN
LINC00211	DOWN	hsa-miR-124-3p	RAB11FIP1	80223	UP	DOWN
LINC00211	DOWN	hsa-miR-124-3p	GATA6	2627	UP	DOWN
LINC00211	DOWN	hsa-miR-124-3p	NYNRIN	57523	UP	DOWN
LINC00211	DOWN	hsa-miR-124-3p	PPFIBP2	8495	UP	DOWN
LINC00211	DOWN	hsa-miR-124-3p	PHACTR2	9749	UP	DOWN
LINC00211	DOWN	hsa-miR-124-3p	DMD	1756	UP	DOWN
LINC00211	DOWN	hsa-miR-124-3p	CDCP1	64866	UP	DOWN
LINC00211	DOWN	hsa-miR-124-3p	RPS6KA1	6195	UP	DOWN
LINC00211	DOWN	hsa-miR-124-3p	SAMD12	401474	UP	DOWN
LINC00211	DOWN	hsa-miR-124-3p	NRG1	3084	UP	DOWN
LINC00211	DOWN	hsa-miR-124-3p	EPHA2	1969	UP	DOWN
LINC00211	DOWN	hsa-miR-124-3p	RBM24	221662	UP	DOWN
LINC00211	DOWN	hsa-miR-124-3p	TOX	9760	UP	DOWN
LINC00211	DOWN	hsa-miR-124-3p	NR3C2	4306	UP	DOWN
LINC00865	DOWN	hsa-miR-18a-3p	TENM4	26011	UP	DOWN
LINC00865	DOWN	hsa-miR-18a-5p	TRPC4	7223	UP	DOWN
LINC00865	DOWN	hsa-miR-18a-5p	ZNF365	22891	UP	DOWN
LINC00865	DOWN	hsa-miR-18a-3p	PTPRB	5787	UP	DOWN
LINC00865	DOWN	hsa-miR-18a-5p	ESR1	2099	UP	DOWN
LINC00865	DOWN	hsa-miR-18a-3p	FRMPD4	9758	UP	DOWN
LINC00865	DOWN	hsa-miR-18a-5p	ITGA2	3673	UP	DOWN
LINC00865	DOWN	hsa-miR-18a-5p	SHROOM3	57619	UP	DOWN
LINC00865	DOWN	hsa-miR-18a-5p	ZNF367	195828	UP	DOWN
LINC00865	DOWN	hsa-miR-18a-3p	ESR1	2099	UP	DOWN
LINC00865	DOWN	hsa-miR-18a-5p	SAMD12	401474	UP	DOWN
LINC00865	DOWN	hsa-miR-18a-3p	KLF5	688	UP	DOWN
LINC00865	DOWN	hsa-miR-18a-3p	PLAU	5328	UP	DOWN
LINC00865	DOWN	hsa-miR-18a-3p	RAB3B	5865	UP	DOWN
LINC00865	DOWN	hsa-miR-18a-5p	FGD6	55785	UP	DOWN
LINC00865	DOWN	hsa-miR-18a-5p	SEL1L3	23231	UP	DOWN
LINC00865	DOWN	hsa-miR-18a-5p	CDCP1	64866	UP	DOWN
LINC00865	DOWN	hsa-miR-18a-5p	FGF1	2246	UP	DOWN
LINC01554	UP	hsa-miR-136-5p	NR4A3	8013	DOWN	UP
LINC01554	UP	hsa-miR-136-5p	WNT5A	7474	DOWN	UP
LINC01554	UP	hsa-miR-136-5p	WASF3	10810	DOWN	UP
LINC01554	UP	hsa-miR-136-5p	EPHA4	2043	DOWN	UP
LINC01554	UP	hsa-miR-136-5p	PIK3R1	5295	DOWN	UP
LINC01554	UP	hsa-miR-136-5p	FBN2	2201	DOWN	UP
LINC01554	UP	hsa-miR-136-5p	SOX5	6660	DOWN	UP
LINC01554	UP	hsa-miR-3659	PLXNA2	5362	DOWN	UP
LINC01554	UP	hsa-miR-3659	ONECUT2	9480	DOWN	UP
LINC01554	UP	hsa-miR-136-5p	IL18R1	8809	DOWN	UP
LINC01554	UP	hsa-miR-3659	HIPK2	28996	DOWN	UP
LINC01554	UP	hsa-miR-136-5p	HIPK2	28996	DOWN	UP
LINC01554	UP	hsa-miR-136-5p	MAMDC2	256691	DOWN	UP
LINC01554	UP	hsa-miR-136-5p	ONECUT2	9480	DOWN	UP
LINC01554	UP	hsa-miR-3659	EDNRB	1910	DOWN	UP
LINC01554	UP	hsa-miR-3659	IL1RL1	9173	DOWN	UP
LINC01554	UP	hsa-miR-136-5p	PLXNA4	91584	DOWN	UP
LINC02202	UP	hsa-miR-381-3p	RNF144A	9781	DOWN	UP
LINC02202	UP	hsa-miR-381-3p	REPS2	9185	DOWN	UP
LINC02202	UP	hsa-miR-136-5p	IL18R1	8809	DOWN	UP
LINC02202	UP	hsa-miR-136-5p	WNT5A	7474	DOWN	UP
LINC02202	UP	hsa-miR-136-5p	NR4A3	8013	DOWN	UP
LINC02202	UP	hsa-miR-381-3p	PDK4	5166	DOWN	UP
LINC02202	UP	hsa-miR-136-5p	PIK3R1	5295	DOWN	UP
LINC02202	UP	hsa-miR-381-3p	PRKAR2B	5577	DOWN	UP
LINC02202	UP	hsa-miR-377-3p	SESN1	27244	DOWN	UP
LINC02202	UP	hsa-miR-381-3p	TGFBR3	7049	DOWN	UP
LINC02202	UP	hsa-miR-377-3p	NUDT11	55190	DOWN	UP
LINC02202	UP	hsa-miR-377-3p	PLXNA4	91584	DOWN	UP
LINC02202	UP	hsa-miR-377-3p	PRTG	283659	DOWN	UP
LINC02202	UP	hsa-miR-377-3p	PTGES	9536	DOWN	UP
LINC02202	UP	hsa-miR-377-3p	RGS2	5997	DOWN	UP
LINC02202	UP	hsa-miR-381-3p	WNT5A	7474	DOWN	UP
LINC02202	UP	hsa-miR-136-5p	EPHA4	2043	DOWN	UP
LINC02202	UP	hsa-miR-377-3p	TRIM35	23087	DOWN	UP
LINC02202	UP	hsa-miR-377-3p	IL18R1	8809	DOWN	UP
LINC02202	UP	hsa-miR-381-3p	FOXO1	2308	DOWN	UP
LINC02202	UP	hsa-miR-381-3p	SRSF12	135295	DOWN	UP
LINC02202	UP	hsa-miR-136-5p	HIPK2	28996	DOWN	UP
LINC02202	UP	hsa-miR-381-3p	PAPPA	5069	DOWN	UP
LINC02202	UP	hsa-miR-377-3p	CELF2	10659	DOWN	UP
LINC02202	UP	hsa-miR-381-3p	PDGFD	80310	DOWN	UP
LINC02202	UP	hsa-miR-381-3p	FYN	2534	DOWN	UP
LINC02202	UP	hsa-miR-381-3p	TNFRSF21	27242	DOWN	UP
LINC02202	UP	hsa-miR-377-3p	SMIM3	85027	DOWN	UP
LINC02202	UP	hsa-miR-381-3p	ID1	3397	DOWN	UP
LINC02202	UP	hsa-miR-377-3p	SLC6A15	55117	DOWN	UP
LINC02202	UP	hsa-miR-377-3p	PAPPA	5069	DOWN	UP
LINC02202	UP	hsa-miR-381-3p	PLXNA4	91584	DOWN	UP
LINC02202	UP	hsa-miR-136-5p	ONECUT2	9480	DOWN	UP
LINC02202	UP	hsa-miR-136-5p	FBN2	2201	DOWN	UP
LINC02202	UP	hsa-miR-136-5p	MAMDC2	256691	DOWN	UP
LINC02202	UP	hsa-miR-377-3p	PRICKLE2	166336	DOWN	UP
LINC02202	UP	hsa-miR-377-3p	MOB3B	79817	DOWN	UP
LINC02202	UP	hsa-miR-136-5p	PLXNA4	91584	DOWN	UP
LINC02202	UP	hsa-miR-381-3p	LMO3	55885	DOWN	UP
LINC02202	UP	hsa-miR-377-3p	DUSP1	1843	DOWN	UP
LINC02202	UP	hsa-miR-377-3p	SCD5	79966	DOWN	UP
LINC02202	UP	hsa-miR-136-5p	SOX5	6660	DOWN	UP
LINC02202	UP	hsa-miR-136-5p	WASF3	10810	DOWN	UP
LINC02202	UP	hsa-miR-381-3p	WASF3	10810	DOWN	UP
LINC02202	UP	hsa-miR-381-3p	ONECUT2	9480	DOWN	UP
LINC02202	UP	hsa-miR-377-3p	ONECUT2	9480	DOWN	UP
LINC02202	UP	hsa-miR-381-3p	PAIP2B	400961	DOWN	UP
MIAT	DOWN	hsa-miR-132-3p	ELOVL2	54898	UP	DOWN
MIAT	DOWN	hsa-miR-18a-5p	FGF1	2246	UP	DOWN
MIAT	DOWN	hsa-miR-132-3p	PDE5A	8654	UP	DOWN
MIAT	DOWN	hsa-miR-132-3p	ZBTB18	10472	UP	DOWN
MIAT	DOWN	hsa-miR-132-3p	GDF5	8200	UP	DOWN
MIAT	DOWN	hsa-miR-132-3p	MBP	4155	UP	DOWN
MIAT	DOWN	hsa-miR-18a-5p	SAMD12	401474	UP	DOWN
MIAT	DOWN	hsa-miR-18a-5p	FGD6	55785	UP	DOWN
MIAT	DOWN	hsa-miR-18a-5p	ZNF365	22891	UP	DOWN
MIAT	DOWN	hsa-miR-18a-5p	SEL1L3	23231	UP	DOWN
MIAT	DOWN	hsa-miR-18a-5p	SHROOM3	57619	UP	DOWN
MIAT	DOWN	hsa-miR-18a-5p	ESR1	2099	UP	DOWN
MIAT	DOWN	hsa-miR-18a-5p	TRPC4	7223	UP	DOWN
MIAT	DOWN	hsa-miR-132-3p	LGR4	55366	UP	DOWN
MIAT	DOWN	hsa-miR-18a-5p	ZNF367	195828	UP	DOWN
MIAT	DOWN	hsa-miR-18a-5p	CDCP1	64866	UP	DOWN
MIAT	DOWN	hsa-miR-18a-5p	ITGA2	3673	UP	DOWN
MIAT	DOWN	hsa-miR-132-3p	RGS7BP	401190	UP	DOWN
MIAT	DOWN	hsa-miR-132-3p	NTF3	4908	UP	DOWN
MIAT	DOWN	hsa-miR-132-3p	THSD4	79875	UP	DOWN
MIAT	DOWN	hsa-miR-132-3p	HAPLN1	1404	UP	DOWN
MIAT	DOWN	hsa-miR-132-3p	ADAMTS5	11096	UP	DOWN
PTCSC3	DOWN	hsa-miR-132-3p	RGS7BP	401190	UP	DOWN
PTCSC3	DOWN	hsa-miR-132-3p	ELOVL2	54898	UP	DOWN
PTCSC3	DOWN	hsa-miR-132-3p	ZBTB18	10472	UP	DOWN
PTCSC3	DOWN	hsa-miR-132-3p	THSD4	79875	UP	DOWN
PTCSC3	DOWN	hsa-miR-132-3p	GDF5	8200	UP	DOWN
PTCSC3	DOWN	hsa-miR-132-3p	PDE5A	8654	UP	DOWN
PTCSC3	DOWN	hsa-miR-132-3p	ADAMTS5	11096	UP	DOWN
PTCSC3	DOWN	hsa-miR-132-3p	NTF3	4908	UP	DOWN
PTCSC3	DOWN	hsa-miR-132-3p	MBP	4155	UP	DOWN
PTCSC3	DOWN	hsa-miR-132-3p	HAPLN1	1404	UP	DOWN
PTCSC3	DOWN	hsa-miR-132-3p	LGR4	55366	UP	DOWN
SNHG9	UP	hsa-miR-199b-5p	KLHL29	114818	DOWN	UP
SNHG9	UP	hsa-miR-199b-5p	PLXNA2	5362	DOWN	UP
SNHG9	UP	hsa-miR-199b-5p	CELF2	10659	DOWN	UP
SNHG9	UP	hsa-miR-199b-5p	HIPK2	28996	DOWN	UP
SNHG9	UP	hsa-miR-199b-5p	SAT1	6303	DOWN	UP
SNHG9	UP	hsa-miR-199b-5p	C1orf21	81563	DOWN	UP
SNHG9	UP	hsa-miR-199b-5p	PRTG	283659	DOWN	UP
SNHG9	UP	hsa-miR-199b-5p	ONECUT2	9480	DOWN	UP
SNHG9	UP	hsa-miR-199b-5p	MAP2	4133	DOWN	UP
SNHG9	UP	hsa-miR-199b-5p	MOB3B	79817	DOWN	UP
UBAC2-AS1	UP	hsa-miR-642b-3p	PRTG	283659	DOWN	UP
UBAC2-AS1	UP	hsa-miR-642b-3p	NR4A3	8013	DOWN	UP
